# Supplementary material for: A tetraazanaphthalene radical-bridged dysprosium single-molecule magnet with a large coercive field
Source: Chem Sci. 2025 Oct 6;16(44):20806–22. doi: 10.1039/d5sc05358g (PMC12498250; doi:10.1039/d5sc05358g)
Supplement: SC-016-D5SC05358G-s002 [file SC-016-D5SC05358G-s002.cif]

# Supplementary Information (SI) for Chemical Science.
# This journal is © The Royal Society of Chemistry 2025

####################################################################### 
# 
# This file contains crystal structure data downloaded from the 
# Cambridge Structural Database (CSD) hosted by the Cambridge 
# Crystallographic Data Centre (CCDC).
# 
# Full information about CCDC data access policies and citation 
# guidelines are available at http://www.ccdc.cam.ac.uk/access/V1 
# 
# Audit and citation data items may have been added by the CCDC. 
# Please retain this information to preserve the provenance of 
# this file and to allow appropriate attribution of the data. 
# 
#######################################################################

data_((CpStar)2Dy)2(tan)
_database_code_depnum_ccdc_archive 'CCDC 2455536'
loop_
_audit_author_name
_audit_author_address
'Selvan Demir'
;Department of Chemistry, Michigan State University, East Lansing, USA
United States of America
;
_audit_update_record             
;
2025-05-30 deposited with the CCDC.	2025-09-15 downloaded from the CCDC.
;
_audit_creation_date             2025-05-16
_audit_creation_method           
;
Olex2 1.2
(compiled 2018.05.29 svn.r3508 for OlexSys, GUI svn.r5506)
;
_shelxl_version_number           2013-3
_chemical_name_common            ?
_chemical_name_systematic        
;
 ?
;
_chemical_formula_moiety         'C46 H64 Dy2 N4'
_chemical_formula_sum            'C46 H64 Dy2 N4'
_chemical_formula_weight         998.01
_chemical_melting_point          ?
_chemical_oxdiff_formula         C46H64N4Dy2
loop_
_atom_type_symbol
_atom_type_description
_atom_type_scat_dispersion_real
_atom_type_scat_dispersion_imag
_atom_type_scat_source
C C 0.0181 0.0091 'International Tables Vol C Tables 4.2.6.8 and 6.1.1.4'
H H 0.0000 0.0000 'International Tables Vol C Tables 4.2.6.8 and 6.1.1.4'
Dy Dy -9.8046 9.8477 'International Tables Vol C Tables 4.2.6.8 and 6.1.1.4'
N N 0.0311 0.0180 'International Tables Vol C Tables 4.2.6.8 and 6.1.1.4'

_shelx_space_group_comment       
;
The symmetry employed for this shelxl refinement is uniquely defined
by the following loop, which should always be used as a source of
symmetry information in preference to the above space-group names.
They are only intended as comments.
;
_space_group_crystal_system      monoclinic
_space_group_IT_number           14
_space_group_name_H-M_alt        'P 1 21/c 1'
_space_group_name_Hall           '-P 2ybc'
loop_
_space_group_symop_operation_xyz
'x, y, z'
'-x, y+1/2, -z+1/2'
'-x, -y, -z'
'x, -y-1/2, z-1/2'

_cell_length_a                   12.46040(10)
_cell_length_b                   11.55780(10)
_cell_length_c                   15.47030(10)
_cell_angle_alpha                90
_cell_angle_beta                 107.6150(10)
_cell_angle_gamma                90
_cell_volume                     2123.49(3)
_cell_formula_units_Z            2
_cell_measurement_reflns_used    21441
_cell_measurement_temperature    99.99(10)
_cell_measurement_theta_max      79.1710
_cell_measurement_theta_min      4.8460
_shelx_estimated_absorpt_T_max   0.491
_shelx_estimated_absorpt_T_min   0.314
_exptl_absorpt_coefficient_mu    18.862
_exptl_absorpt_correction_T_max  0.750
_exptl_absorpt_correction_T_min  0.610
_exptl_absorpt_correction_type   gaussian
_exptl_absorpt_process_details   
;
CrysAlisPro 1.171.43.142a (Rigaku Oxford Diffraction, 2024)
Numerical absorption correction based on gaussian integration over
a multifaceted crystal model
Empirical absorption correction using spherical harmonics,
implemented in SCALE3 ABSPACK scaling algorithm.
;
_exptl_crystal_colour            'clear red'
_exptl_crystal_colour_lustre     clear
_exptl_crystal_colour_primary    red
_exptl_crystal_density_diffrn    1.561
_exptl_crystal_density_meas      ?
_exptl_crystal_density_method    ?
_exptl_crystal_description       block
_exptl_crystal_F_000             1000
loop_
_exptl_crystal_face_index_h
_exptl_crystal_face_index_k
_exptl_crystal_face_index_l
_exptl_crystal_face_perp_dist
2 -1 -1 0.0388
-2 1 1 0.0409
-1 -2 1 0.0293
1 2 -1 0.0196
0 0 -1 0.0226
0 0 1 0.0473
-1 -1 1 0.0258
1 1 -1 0.0182
-1 0 -2 0.0277
2 1 2 0.0358
1 0 2 0.0419
-1 1 -2 0.0247
2 0 1 0.0355
-1 2 -2 0.0204
1 0 0 0.0265
-1 2 -1 0.0226
2 -1 0 0.0345
-1 2 0 0.0264
1 -2 0 0.0383
-1 2 1 0.0313
1 -2 -1 0.0373
-1 2 2 0.0330
0 1 1 0.0333
-1 0 2 0.0402
0 1 2 0.0347

_exptl_crystal_size_max          0.08
_exptl_crystal_size_mid          0.07
_exptl_crystal_size_min          0.044
loop_
_exptl_oxdiff_crystal_face_indexfrac_h
_exptl_oxdiff_crystal_face_indexfrac_k
_exptl_oxdiff_crystal_face_indexfrac_l
_exptl_oxdiff_crystal_face_x
_exptl_oxdiff_crystal_face_y
_exptl_oxdiff_crystal_face_z
1.9988 -0.9992 -0.9990 0.0749 0.2646 -0.0623
-1.9988 0.9992 0.9990 -0.0749 -0.2646 0.0623
-0.9990 -1.9991 0.9996 0.0311 0.0720 0.2904
0.9990 1.9991 -0.9996 -0.0311 -0.0720 -0.2904
0.0004 -0.0002 -0.9995 0.0977 -0.0240 -0.0279
-0.0004 0.0002 0.9995 -0.0977 0.0240 0.0279
-0.9992 -0.9996 0.9994 -0.0159 -0.0049 0.1923
0.9992 0.9996 -0.9994 0.0159 0.0049 -0.1923
-0.9984 -0.0007 -1.9992 0.2303 -0.1539 0.0104
1.9973 1.0005 1.9993 -0.3121 0.1828 -0.1747
0.9984 0.0007 1.9992 -0.2303 0.1539 -0.0104
-0.9986 0.9988 -1.9993 0.1833 -0.2308 -0.0877
1.9978 0.0008 0.9999 -0.1674 0.2357 -0.1046
-0.9988 1.9984 -1.9994 0.1364 -0.3077 -0.1858
0.9991 0.0003 0.0002 -0.0349 0.1058 -0.0662
-0.9992 1.9986 -0.9999 0.0387 -0.2837 -0.1579
1.9984 -0.9990 0.0005 -0.0228 0.2886 -0.0344
-0.9995 1.9988 -0.0004 -0.0590 -0.2597 -0.1300
0.9995 -1.9988 0.0004 0.0590 0.2597 0.1300
-0.9999 1.9990 0.9991 -0.1567 -0.2357 -0.1020
0.9999 -1.9990 -0.9991 0.1567 0.2357 0.1020
-1.0002 1.9992 1.9986 -0.2544 -0.2117 -0.0741
-0.0006 0.9997 0.9994 -0.1446 -0.0529 -0.0702
-0.9998 0.0001 1.9988 -0.1605 -0.0578 0.1221
-0.0009 0.9999 1.9989 -0.2423 -0.0289 -0.0422

_exptl_special_details           
;
 ?
;
_exptl_transmission_factor_max   ?
_exptl_transmission_factor_min   ?
_diffrn_reflns_av_R_equivalents  0.0391
_diffrn_reflns_av_unetI/netI     0.0245
_diffrn_reflns_Laue_measured_fraction_full 1.000
_diffrn_reflns_Laue_measured_fraction_max 0.997
_diffrn_reflns_limit_h_max       15
_diffrn_reflns_limit_h_min       -15
_diffrn_reflns_limit_k_max       13
_diffrn_reflns_limit_k_min       -14
_diffrn_reflns_limit_l_max       19
_diffrn_reflns_limit_l_min       -19
_diffrn_reflns_number            40102
_diffrn_reflns_point_group_measured_fraction_full 1.000
_diffrn_reflns_point_group_measured_fraction_max 0.997
_diffrn_reflns_theta_full        67.684
_diffrn_reflns_theta_max         80.259
_diffrn_reflns_theta_min         3.722
_diffrn_ambient_environment      N~2~
_diffrn_ambient_temperature      99.99(10)
_diffrn_detector                 'Hybrid Pixel Array Detector'
_diffrn_detector_area_resol_mean 10.0000
_diffrn_detector_type            HyPix
_diffrn_measured_fraction_theta_full 1.000
_diffrn_measured_fraction_theta_max 0.997
_diffrn_measurement_details      
;
List of Runs (angles in degrees, time in seconds):

  # Type    Start    End  Width  t~exp~   \w     \q     \k     \f   Frames
#--------------------------------------------------------------------------
  1  \w    -62.00  25.00   0.50    0.35    --  -47.63  57.00  30.00  174
  2  \w   -119.00   6.00   0.50    0.35    --  -47.63   0.00 120.00  250
  3  \w   -105.00 -35.00   0.50    0.35    --  -47.63 -19.00  60.00  140
  4  \w    -30.00  20.00   0.50    0.35    --  -47.63  19.00 -30.00  100
  5  \w     38.00  84.00   0.50    0.35    --   47.63-125.00-150.00   92
  6  \w    -24.00  41.00   0.50    0.35    --   47.63 -37.00-180.00  130
  7  \w     35.00  80.00   0.50    0.35    --   47.63 -99.00 -30.00   90
  8  \w    -50.00 -21.00   0.50    1.41    --  -91.75  45.00-150.00   58
  9  \w    106.00 133.00   0.50    1.41    --  113.25 -82.00 151.44   54
 10  \w     86.00 112.00   0.50    1.41    --  113.25 -84.00 -21.92   52
 11  \w     44.00  76.00   0.50    1.41    --  113.25 -82.00 151.44   64
 12  \w     75.00 104.00   0.50    1.41    --  113.25 -94.00 -90.00   58
 13  \w    102.00 133.00   0.50    1.41    --  113.25  45.00  60.00   62
 14  \w    106.00 147.00   0.50    1.41    --  113.25  30.00 -30.00   82
 15  \w     50.00  79.00   0.50    1.41    --  113.25 -86.00 119.90   58
 16  \w     89.00 115.00   0.50    1.41    --  113.25 -86.00 -21.75   52
 17  \w     76.00 102.00   0.50    1.41    --  113.25 -94.00-120.00   52
 18  \w     61.00  87.00   0.50    1.41    --  113.25 -86.00 -21.75   52
 19  \w     46.00 114.00   0.50    1.41    --  113.25 -86.00 -61.64  136
 20  \w     46.00 104.00   0.50    1.41    --  113.25 -94.00 -30.00  116
 21  \w    110.00 177.00   0.50    1.41    --  113.25  77.00 -30.00  134
 22  \w     42.00  67.00   0.50    1.41    --  113.25 -61.00 120.00   50
 23  \w    112.00 138.00   0.50    1.41    --  113.25  45.00-180.00   52
 24  \w     42.00  67.00   0.50    1.41    --  113.25 -94.00 -90.00   50
 25  \w    101.00 141.00   0.50    1.41    --  113.25  30.00 150.00   80
 26  \w    106.00 177.00   0.50    1.41    --  113.25  61.00-150.00  142
 27  \w     42.00  67.00   0.50    1.41    --  113.25 -61.00   0.00   50
 28  \w     42.00  67.00   0.50    1.41    --  113.25 -61.00  30.00   50
 29  \w     61.00 103.00   0.50    1.41    --  113.25 -94.00  30.00   84
 30  \w     42.00 104.00   0.50    1.41    --  113.25 -94.00 -60.00  124
 31  \w    137.00 175.00   0.50    1.41    --  113.25  45.00 -90.00   76
 32  \w    110.00 143.00   0.50    1.41    --  113.25  61.00  30.00   66
 33  \w     43.00  68.00   0.50    1.41    --  113.25 -61.00-150.00   50
 34  \w    113.00 138.00   0.50    1.41    --  113.25 -82.00  83.65   50
 35  \w     44.00  76.00   0.50    1.41    --  113.25 -94.00-150.00   64
 36  \w    153.00 178.00   0.50    1.41    --  113.25  61.00  30.00   50
 37  \w     43.00  68.00   0.50    1.41    --  113.25 -94.00  90.00   50
 38  \w     77.00 103.00   0.50    1.41    --  113.25 -94.00  90.00   52
 39  \w     63.00 100.00   0.50    1.41    --  113.25 -77.00-150.00   74
 40  \w    112.00 158.00   0.50    1.41    --  113.25  15.00 120.00   92
 41  \w    153.00 178.00   0.50    1.41    --  113.25  30.00 -60.00   50
 42  \w    101.00 147.00   0.50    1.41    --  113.25  30.00 -60.00   92
 43  \w    123.00 177.00   0.50    1.41    --  113.25  77.00 120.00  108
 44  \w     42.00  69.00   0.50    1.41    --  113.25 -94.00 120.00   54
 45  \w     78.00 103.00   0.50    1.41    --  113.25 -94.00 120.00   50
 46  \w     50.00  91.00   0.50    1.41    --  113.25 -77.00  60.00   82
 47  \w     46.00  89.00   0.50    1.41    --  113.25-125.00-150.00   86
 48  \w    103.00 129.00   0.50    1.41    --  113.25  45.00-120.00   52
 49  \w     47.00  73.00   0.50    1.41    --  113.25 -77.00   0.00   52
 50  \w    124.00 169.00   0.50    1.41    --  113.25  45.00   0.00   90
 51  \w     42.00  67.00   0.50    1.41    --  113.25 -61.00 -60.00   50
 52  \w    152.00 177.00   0.50    1.41    --  113.25  30.00 -30.00   50
 53  \w     47.00  72.00   0.50    1.41    --  113.25 -77.00  90.00   50
 54  \w    116.00 167.00   0.50    1.41    --  113.25  15.00 -90.00  102
 55  \w     42.00  74.00   0.50    1.41    --  113.25 -94.00-180.00   64
 56  \w     78.00 104.00   0.50    1.41    --  113.25 -94.00-180.00   52
 57  \w     70.00 101.00   0.50    1.41    --  113.25 -94.00   0.00   62
 58  \w    112.00 160.00   0.50    1.41    --  113.25 125.00   0.00   96
 59  \w     51.00  77.00   0.50    1.41    --  113.25 -82.00  83.65   52
 60  \w     60.00  86.00   0.50    1.41    --  113.25 -94.00  60.00   52
 61  \w     46.00  96.00   0.50    1.41    --  113.25-125.00  60.00  100
 62  \w    128.00 161.00   0.50    1.41    --  113.25  77.00-120.00   66
 63  \w    111.00 137.00   0.50    1.41    --  113.25 -86.00 119.90   52
 64  \w    121.00 165.00   0.50    1.41    --  113.25  45.00  90.00   88
 65  \w    139.00 164.00   0.50    1.41    --  113.25 125.00 -90.00   50
 66  \w    134.00 160.00   0.50    1.41    --  113.25 125.00  90.00   52
 67  \w    101.00 127.00   0.50    1.41    --  113.25 -85.00  14.67   52
 68  \w     65.00  91.00   0.50    1.41    --  113.25 -77.00 -60.00   52
 69  \w     72.00 104.00   0.50    1.41    --  113.25 -94.00 150.00   64
 70  \w     67.00 105.00   0.50    1.41    --  113.25-125.00  30.00   76
 71  \w    148.00 173.00   0.50    1.41    --  113.25  77.00  30.00   50
 72  \w    140.00 166.00   0.50    1.41    --  113.25  61.00-180.00   52
 73  \w    104.00 129.00   0.50    1.41    --  113.25  45.00  30.00   50
 74  \w    141.00 168.00   0.50    1.41    --  113.25  15.00-150.00   54
 75  \w    136.00 161.00   0.50    1.41    --  113.25 125.00 120.00   50
 76  \w    112.00 140.00   0.50    1.41    --  113.25 -86.00  93.75   56
;
_diffrn_measurement_device       'four-circle diffractometer'
_diffrn_measurement_device_type  'XtaLAB Synergy, Dualflex, HyPix'
_diffrn_measurement_method       '\w scans'
_diffrn_orient_matrix_type       
'CrysAlisPro convention (1999,Acta A55,543-557)'
_diffrn_orient_matrix_UB_11      -0.0348632000
_diffrn_orient_matrix_UB_12      -0.0469877000
_diffrn_orient_matrix_UB_13      -0.0977488000
_diffrn_orient_matrix_UB_21      0.1059531000
_diffrn_orient_matrix_UB_22      -0.0769390000
_diffrn_orient_matrix_UB_23      0.0240713000
_diffrn_orient_matrix_UB_31      -0.0662835000
_diffrn_orient_matrix_UB_32      -0.0981602000
_diffrn_orient_matrix_UB_33      0.0279497000
_diffrn_radiation_monochromator  mirror
_diffrn_radiation_probe          x-ray
_diffrn_radiation_type           CuK\a
_diffrn_radiation_wavelength     1.54184
_diffrn_source                   'micro-focus sealed X-ray tube'
_diffrn_source_type              'PhotonJet (Cu) X-ray Source'
_reflns_Friedel_coverage         0.000
_reflns_Friedel_fraction_full    .
_reflns_Friedel_fraction_max     .
_reflns_number_gt                4363
_reflns_number_total             4631
_reflns_odcompleteness_completeness 98.98
_reflns_odcompleteness_iscentric 1
_reflns_odcompleteness_theta     80.95
_reflns_special_details          
;
 Reflections were merged by SHELXL according to the crystal
 class for the calculation of statistics and refinement.
 
 _reflns_Friedel_fraction is defined as the number of unique
 Friedel pairs measured divided by the number that would be
 possible theoretically, ignoring centric projections and
 systematic absences.
;
_reflns_threshold_expression     'I > 2\s(I)'
_computing_cell_refinement       'CrysAlisPro 1.171.43.142a (Rigaku OD, 2024)'
_computing_data_collection       
'CrysAlisPro system (CCD 43.136a 64-bit (release 23-08-2024))'
_computing_data_reduction        'CrysAlisPro 1.171.43.142a (Rigaku OD, 2024)'
_computing_molecular_graphics    'Olex2 (Dolomanov et al., 2009)'
_computing_publication_material  'Olex2 (Dolomanov et al., 2009)'
_computing_structure_refinement  'ShelXL (Sheldrick, 2015)'
_computing_structure_solution    'XT (Sheldrick, 2015)'
_refine_diff_density_max         0.445
_refine_diff_density_min         -1.433
_refine_diff_density_rms         0.076
_refine_ls_extinction_coef       .
_refine_ls_extinction_method     none
_refine_ls_goodness_of_fit_ref   1.097
_refine_ls_hydrogen_treatment    constr
_refine_ls_matrix_type           full
_refine_ls_number_parameters     437
_refine_ls_number_reflns         4631
_refine_ls_number_restraints     489
_refine_ls_R_factor_all          0.0288
_refine_ls_R_factor_gt           0.0270
_refine_ls_restrained_S_all      1.075
_refine_ls_shift/su_max          0.001
_refine_ls_shift/su_mean         0.000
_refine_ls_structure_factor_coef Fsqd
_refine_ls_weighting_details     
'w=1/[\s^2^(Fo^2^)+(0.0130P)^2^+4.3686P] where P=(Fo^2^+2Fc^2^)/3'
_refine_ls_weighting_scheme      calc
_refine_ls_wR_factor_gt          0.0635
_refine_ls_wR_factor_ref         0.0643
_refine_special_details          
;
 ?
;
_olex2_refinement_description    
;
1. Fixed Uiso
 At 1.2 times of:
  All C(H) groups
 At 1.5 times of:
  All C(H,H,H) groups
2. Restrained distances
 C6-C5 \\sim C7-C6 \\sim C8-C7 \\sim C8-C4 \\sim C5-C4 \\sim C9-C10 \\sim
C9-C13 \\sim C13-C12 \\sim C12-C11 ~
 C11-C10
 with sigma of 0.02
 Dy1-C5 \\sim Dy1-C4 \\sim Dy1-C9 \\sim Dy1-C11 \\sim Dy1-C6 \\sim Dy1-C13
\\sim Dy1-C8 \\sim Dy1-C12 ~
 Dy1-C10
 with sigma of 0.02
 C5-C15 \\sim C20-C10 \\sim C9-C19 \\sim C4-C14 \\sim C23-C13 \\sim C8-C18
\\sim C22-C12 \\sim C7-C17 ~
 C21-C11 \\sim C6-C16
 with sigma of 0.02
 C30-C29 \\sim C31-C30 \\sim C25-C24 \\sim C28-C24 \\sim C33-C29 \\sim C28-C27
\\sim C33-C32 \\sim C27-C26
 \\sim C32-C31 \\sim C26-C25
 with sigma of 0.02
3. Uiso/Uaniso restraints and constraints
C7 \\sim C12 \\sim C8 \\sim C13 \\sim C4 \\sim C9 \\sim C5 \\sim C10 \\sim C6
\\sim C11: within 2A with sigma of 0.01 and sigma for terminal atoms of 0.02
C25 \\sim C30 \\sim C31 \\sim C26 \\sim C32 \\sim C27 \\sim C33 \\sim C28 \\sim
C29 \\sim C24: within 2A with sigma of 0.01 and sigma for terminal atoms of 0.02
C15 \\sim C20: within 2A with sigma of 0.01 and sigma for terminal atoms of 0.02
4. Others
 Sof(C29)=Sof(C30)=Sof(C31)=Sof(C32)=Sof(C33)=Sof(C39)=Sof(H39A)=Sof(H39B)=
 Sof(H39C)=Sof(C40)=Sof(H40A)=Sof(H40B)=Sof(H40C)=Sof(C41)=Sof(H41A)=Sof(H41B)=
 Sof(H41C)=Sof(C42)=Sof(H42A)=Sof(H42B)=Sof(H42C)=Sof(C43)=Sof(H43A)=Sof(H43B)=
 Sof(H43C)=1-FVAR(1)
 Sof(C24)=Sof(C25)=Sof(C26)=Sof(C27)=Sof(C28)=Sof(C34)=Sof(H34A)=Sof(H34B)=
 Sof(H34C)=Sof(C35)=Sof(H35A)=Sof(H35B)=Sof(H35C)=Sof(C36)=Sof(H36A)=Sof(H36B)=
 Sof(H36C)=Sof(C37)=Sof(H37A)=Sof(H37B)=Sof(H37C)=Sof(C38)=Sof(H38A)=Sof(H38B)=
 Sof(H38C)=FVAR(1)
 Sof(C9)=Sof(C10)=Sof(C11)=Sof(C12)=Sof(C13)=Sof(C19)=Sof(H19A)=Sof(H19B)=
 Sof(H19C)=Sof(C20)=Sof(H20A)=Sof(H20B)=Sof(H20C)=Sof(C21)=Sof(H21A)=Sof(H21B)=
 Sof(H21C)=Sof(C22)=Sof(H22A)=Sof(H22B)=Sof(H22C)=Sof(C23)=Sof(H23A)=Sof(H23B)=
 Sof(H23C)=1-FVAR(2)
 Sof(C4)=Sof(C5)=Sof(C6)=Sof(C7)=Sof(C8)=Sof(C14)=Sof(H14A)=Sof(H14B)=
 Sof(H14C)=Sof(C15)=Sof(H15A)=Sof(H15B)=Sof(H15C)=Sof(C16)=Sof(H16A)=Sof(H16B)=
 Sof(H16C)=Sof(C17)=Sof(H17A)=Sof(H17B)=Sof(H17C)=Sof(C18)=Sof(H18A)=Sof(H18B)=
 Sof(H18C)=FVAR(2)
5.a Aromatic/amide H refined with riding coordinates:
 C2(H2), C3(H3)
5.b Idealised Me refined as rotating group:
 C14(H14A,H14B,H14C), C15(H15A,H15B,H15C), C16(H16A,H16B,H16C), C17(H17A,H17B,
 H17C), C18(H18A,H18B,H18C), C19(H19A,H19B,H19C), C20(H20A,H20B,H20C), C21(H21A,
 H21B,H21C), C22(H22A,H22B,H22C), C23(H23A,H23B,H23C), C34(H34A,H34B,H34C),
 C35(H35A,H35B,H35C), C36(H36A,H36B,H36C), C37(H37A,H37B,H37C), C38(H38A,H38B,
 H38C), C39(H39A,H39B,H39C), C40(H40A,H40B,H40C), C41(H41A,H41B,H41C), C42(H42A,
 H42B,H42C), C43(H43A,H43B,H43C)
;
_atom_sites_solution_hydrogens   geom
_atom_sites_solution_primary     dual
_atom_sites_solution_secondary   ?
loop_
_atom_site_label
_atom_site_type_symbol
_atom_site_fract_x
_atom_site_fract_y
_atom_site_fract_z
_atom_site_U_iso_or_equiv
_atom_site_adp_type
_atom_site_occupancy
_atom_site_site_symmetry_order
_atom_site_calc_flag
_atom_site_refinement_flags_posn
_atom_site_refinement_flags_adp
_atom_site_refinement_flags_occupancy
_atom_site_disorder_assembly
_atom_site_disorder_group
Dy1 Dy 0.77671(2) 0.51535(2) 0.29944(2) 0.02737(6) Uani 1 1 d D . . . .
N1 N 0.9489(2) 0.4315(2) 0.38836(15) 0.0272(5) Uani 1 1 d . . . . .
N2 N 0.8611(2) 0.5665(2) 0.45309(16) 0.0292(5) Uani 1 1 d . . . . .
C1 C 0.9515(3) 0.4993(3) 0.46013(19) 0.0272(6) Uani 1 1 d . . . . .
C2 C 0.8665(3) 0.6356(3) 0.52876(19) 0.0302(6) Uani 1 1 d . . . . .
H2 H 0.8043 0.6840 0.5271 0.036 Uiso 1 1 calc R . . . .
C3 C 0.9558(3) 0.6360(3) 0.60333(19) 0.0292(6) Uani 1 1 d . . . . .
H3 H 0.9541 0.6843 0.6526 0.035 Uiso 1 1 calc R . . . .
C4 C 0.8864(8) 0.6054(10) 0.1934(7) 0.0205(16) Uani 0.491(15) 1 d D U P A 1
C5 C 0.9107(11) 0.6778(12) 0.2708(10) 0.023(2) Uani 0.491(15) 1 d D U P A 1
C6 C 0.8114(12) 0.7379(9) 0.2721(8) 0.0235(19) Uani 0.491(15) 1 d D U P A 1
C7 C 0.7279(8) 0.7113(9) 0.1895(6) 0.0226(16) Uani 0.491(15) 1 d D U P A 1
C8 C 0.7729(8) 0.6271(9) 0.1441(5) 0.0211(16) Uani 0.491(15) 1 d D U P A 1
C9 C 0.9114(8) 0.5964(10) 0.2102(7) 0.0219(17) Uani 0.509(15) 1 d D U P A 2
C10 C 0.9157(10) 0.6776(11) 0.2806(9) 0.0197(17) Uani 0.509(15) 1 d D U P A 2
C11 C 0.8064(12) 0.7305(8) 0.2577(8) 0.0246(18) Uani 0.509(15) 1 d D U P A 2
C12 C 0.7355(7) 0.6762(9) 0.1778(6) 0.0239(17) Uani 0.509(15) 1 d D U P A 2
C13 C 0.8015(8) 0.5949(8) 0.1475(5) 0.0232(16) Uani 0.509(15) 1 d D U P A 2
C14 C 0.9723(10) 0.5321(11) 0.1694(9) 0.029(2) Uani 0.491(15) 1 d D . P A 1
H14A H 1.0274 0.5040 0.2251 0.043 Uiso 0.491(15) 1 calc GR . P A 1
H14B H 1.0108 0.5783 0.1347 0.043 Uiso 0.491(15) 1 calc GR . P A 1
H14C H 0.9349 0.4661 0.1328 0.043 Uiso 0.491(15) 1 calc GR . P A 1
C15 C 1.0259(11) 0.6945(14) 0.3391(9) 0.017(2) Uani 0.491(15) 1 d D U P A 1
H15A H 1.0173 0.7163 0.3979 0.026 Uiso 0.491(15) 1 calc GR . P A 1
H15B H 1.0662 0.7559 0.3181 0.026 Uiso 0.491(15) 1 calc GR . P A 1
H15C H 1.0687 0.6223 0.3456 0.026 Uiso 0.491(15) 1 calc GR . P A 1
C16 C 0.8000(11) 0.8364(11) 0.3322(10) 0.023(2) Uani 0.491(15) 1 d D . P A 1
H16A H 0.8645 0.8364 0.3875 0.035 Uiso 0.491(15) 1 calc GR . P A 1
H16B H 0.7303 0.8272 0.3484 0.035 Uiso 0.491(15) 1 calc GR . P A 1
H16C H 0.7977 0.9098 0.3000 0.035 Uiso 0.491(15) 1 calc GR . P A 1
C17 C 0.6174(6) 0.7718(9) 0.1502(6) 0.0296(19) Uani 0.491(15) 1 d D . P A 1
H17A H 0.5781 0.7771 0.1962 0.044 Uiso 0.491(15) 1 calc GR . P A 1
H17B H 0.5710 0.7282 0.0978 0.044 Uiso 0.491(15) 1 calc GR . P A 1
H17C H 0.6307 0.8499 0.1308 0.044 Uiso 0.491(15) 1 calc GR . P A 1
C18 C 0.7184(9) 0.5794(9) 0.0490(4) 0.032(2) Uani 0.491(15) 1 d D . P A 1
H18A H 0.6363 0.5808 0.0353 0.047 Uiso 0.491(15) 1 calc GR . P A 1
H18B H 0.7435 0.4996 0.0457 0.047 Uiso 0.491(15) 1 calc GR . P A 1
H18C H 0.7403 0.6271 0.0047 0.047 Uiso 0.491(15) 1 calc GR . P A 1
C19 C 1.0081(10) 0.5273(11) 0.1973(8) 0.030(2) Uani 0.509(15) 1 d D . P A 2
H19A H 1.0392 0.5676 0.1544 0.045 Uiso 0.509(15) 1 calc GR . P A 2
H19B H 0.9812 0.4506 0.1733 0.045 Uiso 0.509(15) 1 calc GR . P A 2
H19C H 1.0668 0.5189 0.2557 0.045 Uiso 0.509(15) 1 calc GR . P A 2
C20 C 1.0168(11) 0.7060(15) 0.3599(9) 0.020(2) Uani 0.509(15) 1 d D U P A 2
H20A H 1.0623 0.6362 0.3792 0.030 Uiso 0.509(15) 1 calc GR . P A 2
H20B H 0.9918 0.7351 0.4101 0.030 Uiso 0.509(15) 1 calc GR . P A 2
H20C H 1.0620 0.7654 0.3419 0.030 Uiso 0.509(15) 1 calc GR . P A 2
C21 C 0.7692(11) 0.8134(13) 0.3180(11) 0.032(3) Uani 0.509(15) 1 d D . P A 2
H21A H 0.6942 0.7913 0.3203 0.048 Uiso 0.509(15) 1 calc GR . P A 2
H21B H 0.7665 0.8920 0.2937 0.048 Uiso 0.509(15) 1 calc GR . P A 2
H21C H 0.8226 0.8108 0.3792 0.048 Uiso 0.509(15) 1 calc GR . P A 2
C22 C 0.6167(6) 0.7155(10) 0.1300(6) 0.037(2) Uani 0.509(15) 1 d D . P A 2
H22A H 0.5745 0.6520 0.0930 0.056 Uiso 0.509(15) 1 calc GR . P A 2
H22B H 0.6186 0.7817 0.0909 0.056 Uiso 0.509(15) 1 calc GR . P A 2
H22C H 0.5798 0.7383 0.1750 0.056 Uiso 0.509(15) 1 calc GR . P A 2
C23 C 0.7643(9) 0.5290(8) 0.0590(4) 0.034(2) Uani 0.509(15) 1 d D . P A 2
H23A H 0.7909 0.4489 0.0693 0.052 Uiso 0.509(15) 1 calc GR . P A 2
H23B H 0.7959 0.5657 0.0151 0.052 Uiso 0.509(15) 1 calc GR . P A 2
H23C H 0.6819 0.5297 0.0354 0.052 Uiso 0.509(15) 1 calc GR . P A 2
C24 C 0.5965(8) 0.3873(8) 0.2199(7) 0.0225(18) Uani 0.495(4) 1 d D U P B 1
C25 C 0.5715(6) 0.4567(5) 0.2869(6) 0.0231(13) Uani 0.495(4) 1 d D U P B 1
C26 C 0.6347(6) 0.4143(6) 0.3733(5) 0.0213(14) Uani 0.495(4) 1 d D U P B 1
C27 C 0.6990(5) 0.3194(5) 0.3604(4) 0.0193(11) Uani 0.495(4) 1 d D U P B 1
C28 C 0.6768(7) 0.3032(7) 0.2658(5) 0.0196(14) Uani 0.495(4) 1 d D U P B 1
C29 C 0.6214(8) 0.3657(9) 0.2153(7) 0.0231(16) Uani 0.505(4) 1 d D U P B 2
C30 C 0.5576(5) 0.4579(5) 0.2344(4) 0.0207(11) Uani 0.505(4) 1 d D U P B 2
C31 C 0.5835(5) 0.4645(6) 0.3294(5) 0.0205(12) Uani 0.505(4) 1 d D U P B 2
C32 C 0.6621(6) 0.3764(7) 0.3696(5) 0.0225(15) Uani 0.505(4) 1 d D U P B 2
C33 C 0.6865(8) 0.3159(7) 0.2977(5) 0.0230(15) Uani 0.505(4) 1 d D U P B 2
C34 C 0.5391(5) 0.3900(6) 0.1198(4) 0.0340(15) Uani 0.495(4) 1 d . . P B 1
H34A H 0.5907 0.3610 0.0878 0.051 Uiso 0.495(4) 1 calc GR . P B 1
H34B H 0.5173 0.4697 0.1007 0.051 Uiso 0.495(4) 1 calc GR . P B 1
H34C H 0.4718 0.3410 0.1052 0.051 Uiso 0.495(4) 1 calc GR . P B 1
C35 C 0.4845(6) 0.5507(6) 0.2701(6) 0.0440(18) Uani 0.495(4) 1 d . . P B 1
H35A H 0.5171 0.6192 0.3057 0.066 Uiso 0.495(4) 1 calc GR . P B 1
H35B H 0.4198 0.5238 0.2880 0.066 Uiso 0.495(4) 1 calc GR . P B 1
H35C H 0.4599 0.5705 0.2054 0.066 Uiso 0.495(4) 1 calc GR . P B 1
C36 C 0.6262(6) 0.4577(6) 0.4638(5) 0.0384(17) Uani 0.495(4) 1 d . . P B 1
H36A H 0.6975 0.4432 0.5112 0.058 Uiso 0.495(4) 1 calc GR . P B 1
H36B H 0.5652 0.4168 0.4787 0.058 Uiso 0.495(4) 1 calc GR . P B 1
H36C H 0.6105 0.5409 0.4598 0.058 Uiso 0.495(4) 1 calc GR . P B 1
C37 C 0.7727(5) 0.2429(5) 0.4340(4) 0.0299(14) Uani 0.495(4) 1 d . . P B 1
H37A H 0.7956 0.2854 0.4915 0.045 Uiso 0.495(4) 1 calc GR . P B 1
H37B H 0.8398 0.2201 0.4175 0.045 Uiso 0.495(4) 1 calc GR . P B 1
H37C H 0.7306 0.1736 0.4406 0.045 Uiso 0.495(4) 1 calc GR . P B 1
C38 C 0.7317(5) 0.2104(5) 0.2248(4) 0.0305(13) Uani 0.495(4) 1 d . . P B 1
H38A H 0.7054 0.1342 0.2374 0.046 Uiso 0.495(4) 1 calc GR . P B 1
H38B H 0.8137 0.2149 0.2513 0.046 Uiso 0.495(4) 1 calc GR . P B 1
H38C H 0.7117 0.2220 0.1591 0.046 Uiso 0.495(4) 1 calc GR . P B 1
C39 C 0.6118(6) 0.3197(6) 0.1209(4) 0.0354(15) Uani 0.505(4) 1 d . . P B 2
H39A H 0.5860 0.3818 0.0763 0.053 Uiso 0.505(4) 1 calc GR . P B 2
H39B H 0.5576 0.2557 0.1063 0.053 Uiso 0.505(4) 1 calc GR . P B 2
H39C H 0.6856 0.2920 0.1195 0.053 Uiso 0.505(4) 1 calc GR . P B 2
C40 C 0.4676(4) 0.5265(5) 0.1659(4) 0.0283(13) Uani 0.505(4) 1 d . . P B 2
H40A H 0.3952 0.4866 0.1536 0.042 Uiso 0.505(4) 1 calc GR . P B 2
H40B H 0.4876 0.5335 0.1095 0.042 Uiso 0.505(4) 1 calc GR . P B 2
H40C H 0.4619 0.6037 0.1902 0.042 Uiso 0.505(4) 1 calc GR . P B 2
C41 C 0.5318(5) 0.5505(6) 0.3810(4) 0.0354(14) Uani 0.505(4) 1 d . . P B 2
H41A H 0.4617 0.5184 0.3872 0.053 Uiso 0.505(4) 1 calc GR . P B 2
H41B H 0.5157 0.6236 0.3474 0.053 Uiso 0.505(4) 1 calc GR . P B 2
H41C H 0.5849 0.5645 0.4413 0.053 Uiso 0.505(4) 1 calc GR . P B 2
C42 C 0.7040(6) 0.3481(6) 0.4691(4) 0.0404(17) Uani 0.505(4) 1 d . . P B 2
H42A H 0.7784 0.3118 0.4832 0.061 Uiso 0.505(4) 1 calc GR . P B 2
H42B H 0.6514 0.2946 0.4844 0.061 Uiso 0.505(4) 1 calc GR . P B 2
H42C H 0.7095 0.4193 0.5045 0.061 Uiso 0.505(4) 1 calc GR . P B 2
C43 C 0.7632(5) 0.2134(6) 0.3107(6) 0.0398(16) Uani 0.505(4) 1 d . . P B 2
H43A H 0.7703 0.1893 0.2519 0.060 Uiso 0.505(4) 1 calc GR . P B 2
H43B H 0.7318 0.1496 0.3371 0.060 Uiso 0.505(4) 1 calc GR . P B 2
H43C H 0.8375 0.2341 0.3515 0.060 Uiso 0.505(4) 1 calc GR . P B 2

loop_
_atom_site_aniso_label
_atom_site_aniso_U_11
_atom_site_aniso_U_22
_atom_site_aniso_U_33
_atom_site_aniso_U_23
_atom_site_aniso_U_13
_atom_site_aniso_U_12
Dy1 0.02458(9) 0.04255(11) 0.01612(9) -0.00740(7) 0.00785(6) -0.01580(7)
N1 0.0320(13) 0.0345(13) 0.0157(11) -0.0055(9) 0.0082(9) -0.0142(10)
N2 0.0299(13) 0.0414(14) 0.0180(11) -0.0087(10) 0.0097(10) -0.0152(11)
C1 0.0312(15) 0.0353(15) 0.0174(13) -0.0049(11) 0.0109(12) -0.0183(12)
C2 0.0335(16) 0.0398(16) 0.0201(13) -0.0091(12) 0.0124(12) -0.0131(13)
C3 0.0334(15) 0.0369(16) 0.0192(13) -0.0072(11) 0.0107(12) -0.0138(12)
C4 0.019(3) 0.027(3) 0.017(3) -0.004(3) 0.008(3) -0.002(3)
C5 0.021(3) 0.025(3) 0.019(4) 0.001(3) 0.000(3) -0.002(3)
C6 0.023(3) 0.039(3) 0.009(3) 0.003(3) 0.004(3) 0.003(3)
C7 0.023(3) 0.035(4) 0.014(3) -0.004(3) 0.013(2) 0.002(3)
C8 0.018(3) 0.031(4) 0.015(2) -0.002(3) 0.007(2) -0.005(3)
C9 0.020(3) 0.024(3) 0.021(3) 0.002(2) 0.005(3) -0.007(3)
C10 0.022(3) 0.022(3) 0.018(3) -0.003(3) 0.011(3) 0.002(3)
C11 0.027(3) 0.038(3) 0.011(3) 0.001(2) 0.009(3) 0.011(3)
C12 0.021(3) 0.037(4) 0.014(3) -0.003(3) 0.006(2) 0.004(3)
C13 0.021(3) 0.031(3) 0.020(3) -0.002(2) 0.009(2) 0.004(3)
C14 0.033(6) 0.024(4) 0.037(6) 0.002(4) 0.023(5) -0.003(4)
C15 0.024(4) 0.019(4) 0.011(5) -0.003(4) 0.009(3) -0.002(3)
C16 0.026(6) 0.016(5) 0.030(5) -0.001(3) 0.012(5) 0.001(4)
C17 0.025(3) 0.023(4) 0.034(4) 0.013(3) -0.002(3) 0.001(3)
C18 0.043(5) 0.037(5) 0.014(3) -0.001(3) 0.007(3) -0.015(4)
C19 0.035(6) 0.024(4) 0.035(6) -0.003(4) 0.019(4) -0.001(4)
C20 0.023(3) 0.024(4) 0.019(6) -0.008(4) 0.014(3) -0.006(3)
C21 0.031(6) 0.032(7) 0.036(6) 0.003(4) 0.015(5) 0.004(4)
C22 0.037(4) 0.031(5) 0.040(4) 0.015(4) 0.008(3) 0.004(3)
C23 0.045(5) 0.040(4) 0.018(3) 0.003(3) 0.010(3) -0.004(4)
C24 0.021(4) 0.022(3) 0.020(3) 0.005(3) -0.001(3) -0.001(3)
C25 0.024(3) 0.024(2) 0.020(3) 0.002(3) 0.004(3) 0.005(2)
C26 0.020(3) 0.021(3) 0.022(3) -0.002(3) 0.006(2) -0.003(2)
C27 0.015(2) 0.020(3) 0.022(3) 0.002(2) 0.005(2) -0.004(2)
C28 0.018(3) 0.022(3) 0.018(3) -0.002(3) 0.004(3) -0.005(2)
C29 0.022(3) 0.026(3) 0.023(3) -0.002(3) 0.009(3) -0.003(2)
C30 0.022(2) 0.024(3) 0.015(3) 0.005(2) 0.004(2) -0.003(2)
C31 0.020(2) 0.027(3) 0.013(3) 0.000(3) 0.004(2) -0.003(2)
C32 0.023(3) 0.023(3) 0.017(2) 0.007(3) 0.000(2) -0.001(3)
C33 0.019(3) 0.022(3) 0.023(4) 0.001(3) 0.001(3) -0.001(2)
C34 0.026(3) 0.040(3) 0.027(3) 0.005(3) -0.004(2) -0.006(3)
C35 0.028(3) 0.027(3) 0.077(6) 0.001(3) 0.016(3) 0.006(3)
C36 0.041(4) 0.051(4) 0.035(3) -0.018(3) 0.029(3) -0.020(3)
C37 0.027(3) 0.032(3) 0.025(3) 0.014(2) 0.000(2) -0.011(2)
C38 0.030(3) 0.030(3) 0.034(3) -0.007(2) 0.013(3) -0.001(2)
C39 0.044(4) 0.035(3) 0.030(3) -0.014(3) 0.014(3) -0.017(3)
C40 0.015(2) 0.038(3) 0.027(3) 0.004(2) -0.002(2) -0.005(2)
C41 0.031(3) 0.048(4) 0.032(3) -0.006(3) 0.016(3) 0.001(3)
C42 0.037(3) 0.050(4) 0.029(3) 0.019(3) 0.001(3) -0.013(3)
C43 0.027(3) 0.028(3) 0.062(5) 0.002(3) 0.009(3) -0.002(2)

_geom_special_details            
;
 All esds (except the esd in the dihedral angle between two l.s. planes)
 are estimated using the full covariance matrix.  The cell esds are taken
 into account individually in the estimation of esds in distances, angles
 and torsion angles; correlations between esds in cell parameters are only
 used when they are defined by crystal symmetry.  An approximate (isotropic)
 treatment of cell esds is used for estimating esds involving l.s. planes.
;
loop_
_geom_bond_atom_site_label_1
_geom_bond_atom_site_label_2
_geom_bond_distance
_geom_bond_site_symmetry_2
_geom_bond_publ_flag
N1 C1 1.351(4) . ?
N1 C3 1.394(4) 3_766 ?
N2 C1 1.345(4) . ?
N2 C2 1.402(4) . ?
C1 C1 1.443(6) 3_766 ?
C2 H2 0.9500 . ?
C2 C3 1.339(4) . ?
C3 N1 1.394(4) 3_766 ?
C3 H3 0.9500 . ?
C4 C5 1.417(11) . ?
C4 C8 1.411(9) . ?
C4 C14 1.498(10) . ?
C5 C6 1.425(11) . ?
C5 C15 1.515(11) . ?
C6 C7 1.417(10) . ?
C6 C16 1.503(11) . ?
C7 C8 1.412(8) . ?
C7 C17 1.500(9) . ?
C8 C18 1.525(8) . ?
C9 C10 1.426(10) . ?
C9 C13 1.419(9) . ?
C9 C19 1.509(10) . ?
C10 C11 1.437(11) . ?
C10 C20 1.504(11) . ?
C11 C12 1.429(10) . ?
C11 C21 1.505(11) . ?
C12 C13 1.418(8) . ?
C12 C22 1.511(9) . ?
C13 C23 1.511(9) . ?
C14 H14A 0.9800 . ?
C14 H14B 0.9800 . ?
C14 H14C 0.9800 . ?
C15 H15A 0.9800 . ?
C15 H15B 0.9800 . ?
C15 H15C 0.9800 . ?
C16 H16A 0.9800 . ?
C16 H16B 0.9800 . ?
C16 H16C 0.9800 . ?
C17 H17A 0.9800 . ?
C17 H17B 0.9800 . ?
C17 H17C 0.9800 . ?
C18 H18A 0.9800 . ?
C18 H18B 0.9800 . ?
C18 H18C 0.9800 . ?
C19 H19A 0.9800 . ?
C19 H19B 0.9800 . ?
C19 H19C 0.9800 . ?
C20 H20A 0.9800 . ?
C20 H20B 0.9800 . ?
C20 H20C 0.9800 . ?
C21 H21A 0.9800 . ?
C21 H21B 0.9800 . ?
C21 H21C 0.9800 . ?
C22 H22A 0.9800 . ?
C22 H22B 0.9800 . ?
C22 H22C 0.9800 . ?
C23 H23A 0.9800 . ?
C23 H23B 0.9800 . ?
C23 H23C 0.9800 . ?
C24 C25 1.418(10) . ?
C24 C28 1.421(9) . ?
C24 C34 1.498(11) . ?
C25 C26 1.417(9) . ?
C25 C35 1.500(9) . ?
C26 C27 1.408(8) . ?
C26 C36 1.521(9) . ?
C27 C28 1.417(7) . ?
C27 C37 1.513(8) . ?
C28 C38 1.511(10) . ?
C29 C30 1.413(8) . ?
C29 C33 1.409(10) . ?
C29 C39 1.525(12) . ?
C30 C31 1.408(7) . ?
C30 C40 1.512(8) . ?
C31 C32 1.419(8) . ?
C31 C41 1.534(9) . ?
C32 C33 1.423(9) . ?
C32 C42 1.504(9) . ?
C33 C43 1.497(10) . ?
C34 H34A 0.9800 . ?
C34 H34B 0.9800 . ?
C34 H34C 0.9800 . ?
C35 H35A 0.9800 . ?
C35 H35B 0.9800 . ?
C35 H35C 0.9800 . ?
C36 H36A 0.9800 . ?
C36 H36B 0.9800 . ?
C36 H36C 0.9800 . ?
C37 H37A 0.9800 . ?
C37 H37B 0.9800 . ?
C37 H37C 0.9800 . ?
C38 H38A 0.9800 . ?
C38 H38B 0.9800 . ?
C38 H38C 0.9800 . ?
C39 H39A 0.9800 . ?
C39 H39B 0.9800 . ?
C39 H39C 0.9800 . ?
C40 H40A 0.9800 . ?
C40 H40B 0.9800 . ?
C40 H40C 0.9800 . ?
C41 H41A 0.9800 . ?
C41 H41B 0.9800 . ?
C41 H41C 0.9800 . ?
C42 H42A 0.9800 . ?
C42 H42B 0.9800 . ?
C42 H42C 0.9800 . ?
C43 H43A 0.9800 . ?
C43 H43B 0.9800 . ?
C43 H43C 0.9800 . ?

loop_
_geom_angle_atom_site_label_1
_geom_angle_atom_site_label_2
_geom_angle_atom_site_label_3
_geom_angle
_geom_angle_site_symmetry_1
_geom_angle_site_symmetry_3
_geom_angle_publ_flag
C1 N1 C3 116.2(3) . 3_766 ?
C1 N2 C2 115.7(3) . . ?
N1 C1 C1 121.0(4) . 3_766 ?
N2 C1 N1 117.2(3) . . ?
N2 C1 C1 121.8(3) . 3_766 ?
N2 C2 H2 118.7 . . ?
C3 C2 N2 122.6(3) . . ?
C3 C2 H2 118.7 . . ?
N1 C3 H3 118.6 3_766 . ?
C2 C3 N1 122.7(3) . 3_766 ?
C2 C3 H3 118.6 . . ?
C5 C4 C14 123.9(9) . . ?
C8 C4 C5 106.0(9) . . ?
C8 C4 C14 129.9(9) . . ?
C4 C5 C6 109.6(10) . . ?
C4 C5 C15 125.5(11) . . ?
C6 C5 C15 124.8(12) . . ?
C5 C6 C16 128.6(11) . . ?
C7 C6 C5 106.6(11) . . ?
C7 C6 C16 122.8(10) . . ?
C6 C7 C17 126.7(8) . . ?
C8 C7 C6 107.7(8) . . ?
C8 C7 C17 125.1(7) . . ?
C4 C8 C7 109.7(7) . . ?
C4 C8 C18 122.6(8) . . ?
C7 C8 C18 126.9(7) . . ?
C10 C9 C19 127.0(9) . . ?
C13 C9 C10 109.6(9) . . ?
C13 C9 C19 123.2(9) . . ?
C9 C10 C11 106.1(10) . . ?
C9 C10 C20 126.5(10) . . ?
C11 C10 C20 127.3(11) . . ?
C10 C11 C21 124.4(11) . . ?
C12 C11 C10 108.6(10) . . ?
C12 C11 C21 126.2(11) . . ?
C11 C12 C22 123.3(8) . . ?
C13 C12 C11 107.9(8) . . ?
C13 C12 C22 128.2(7) . . ?
C9 C13 C23 126.4(8) . . ?
C12 C13 C9 107.6(7) . . ?
C12 C13 C23 125.7(7) . . ?
C4 C14 H14A 109.5 . . ?
C4 C14 H14B 109.5 . . ?
C4 C14 H14C 109.5 . . ?
H14A C14 H14B 109.5 . . ?
H14A C14 H14C 109.5 . . ?
H14B C14 H14C 109.5 . . ?
C5 C15 H15A 109.5 . . ?
C5 C15 H15B 109.5 . . ?
C5 C15 H15C 109.5 . . ?
H15A C15 H15B 109.5 . . ?
H15A C15 H15C 109.5 . . ?
H15B C15 H15C 109.5 . . ?
C6 C16 H16A 109.5 . . ?
C6 C16 H16B 109.5 . . ?
C6 C16 H16C 109.5 . . ?
H16A C16 H16B 109.5 . . ?
H16A C16 H16C 109.5 . . ?
H16B C16 H16C 109.5 . . ?
C7 C17 H17A 109.5 . . ?
C7 C17 H17B 109.5 . . ?
C7 C17 H17C 109.5 . . ?
H17A C17 H17B 109.5 . . ?
H17A C17 H17C 109.5 . . ?
H17B C17 H17C 109.5 . . ?
C8 C18 H18A 109.5 . . ?
C8 C18 H18B 109.5 . . ?
C8 C18 H18C 109.5 . . ?
H18A C18 H18B 109.5 . . ?
H18A C18 H18C 109.5 . . ?
H18B C18 H18C 109.5 . . ?
C9 C19 H19A 109.5 . . ?
C9 C19 H19B 109.5 . . ?
C9 C19 H19C 109.5 . . ?
H19A C19 H19B 109.5 . . ?
H19A C19 H19C 109.5 . . ?
H19B C19 H19C 109.5 . . ?
C10 C20 H20A 109.5 . . ?
C10 C20 H20B 109.5 . . ?
C10 C20 H20C 109.5 . . ?
H20A C20 H20B 109.5 . . ?
H20A C20 H20C 109.5 . . ?
H20B C20 H20C 109.5 . . ?
C11 C21 H21A 109.5 . . ?
C11 C21 H21B 109.5 . . ?
C11 C21 H21C 109.5 . . ?
H21A C21 H21B 109.5 . . ?
H21A C21 H21C 109.5 . . ?
H21B C21 H21C 109.5 . . ?
C12 C22 H22A 109.5 . . ?
C12 C22 H22B 109.5 . . ?
C12 C22 H22C 109.5 . . ?
H22A C22 H22B 109.5 . . ?
H22A C22 H22C 109.5 . . ?
H22B C22 H22C 109.5 . . ?
C13 C23 H23A 109.5 . . ?
C13 C23 H23B 109.5 . . ?
C13 C23 H23C 109.5 . . ?
H23A C23 H23B 109.5 . . ?
H23A C23 H23C 109.5 . . ?
H23B C23 H23C 109.5 . . ?
C25 C24 C28 107.4(8) . . ?
C25 C24 C34 127.1(7) . . ?
C28 C24 C34 125.1(8) . . ?
C24 C25 C35 126.1(8) . . ?
C26 C25 C24 108.2(6) . . ?
C26 C25 C35 125.5(8) . . ?
C25 C26 C36 125.5(7) . . ?
C27 C26 C25 108.2(6) . . ?
C27 C26 C36 126.1(7) . . ?
C26 C27 C28 108.0(7) . . ?
C26 C27 C37 126.2(7) . . ?
C28 C27 C37 125.7(7) . . ?
C24 C28 C38 128.0(7) . . ?
C27 C28 C24 108.2(8) . . ?
C27 C28 C38 123.8(7) . . ?
C30 C29 C39 125.2(8) . . ?
C33 C29 C30 109.0(9) . . ?
C33 C29 C39 125.4(7) . . ?
C29 C30 C40 126.4(7) . . ?
C31 C30 C29 107.0(7) . . ?
C31 C30 C40 126.2(6) . . ?
C30 C31 C32 109.2(6) . . ?
C30 C31 C41 125.3(6) . . ?
C32 C31 C41 125.4(7) . . ?
C31 C32 C33 106.9(6) . . ?
C31 C32 C42 125.8(8) . . ?
C33 C32 C42 127.1(8) . . ?
C29 C33 C32 107.8(7) . . ?
C29 C33 C43 127.9(8) . . ?
C32 C33 C43 124.2(7) . . ?
C24 C34 H34A 109.5 . . ?
C24 C34 H34B 109.5 . . ?
C24 C34 H34C 109.5 . . ?
H34A C34 H34B 109.5 . . ?
H34A C34 H34C 109.5 . . ?
H34B C34 H34C 109.5 . . ?
C25 C35 H35A 109.5 . . ?
C25 C35 H35B 109.5 . . ?
C25 C35 H35C 109.5 . . ?
H35A C35 H35B 109.5 . . ?
H35A C35 H35C 109.5 . . ?
H35B C35 H35C 109.5 . . ?
C26 C36 H36A 109.5 . . ?
C26 C36 H36B 109.5 . . ?
C26 C36 H36C 109.5 . . ?
H36A C36 H36B 109.5 . . ?
H36A C36 H36C 109.5 . . ?
H36B C36 H36C 109.5 . . ?
C27 C37 H37A 109.5 . . ?
C27 C37 H37B 109.5 . . ?
C27 C37 H37C 109.5 . . ?
H37A C37 H37B 109.5 . . ?
H37A C37 H37C 109.5 . . ?
H37B C37 H37C 109.5 . . ?
C28 C38 H38A 109.5 . . ?
C28 C38 H38B 109.5 . . ?
C28 C38 H38C 109.5 . . ?
H38A C38 H38B 109.5 . . ?
H38A C38 H38C 109.5 . . ?
H38B C38 H38C 109.5 . . ?
C29 C39 H39A 109.5 . . ?
C29 C39 H39B 109.5 . . ?
C29 C39 H39C 109.5 . . ?
H39A C39 H39B 109.5 . . ?
H39A C39 H39C 109.5 . . ?
H39B C39 H39C 109.5 . . ?
C30 C40 H40A 109.5 . . ?
C30 C40 H40B 109.5 . . ?
C30 C40 H40C 109.5 . . ?
H40A C40 H40B 109.5 . . ?
H40A C40 H40C 109.5 . . ?
H40B C40 H40C 109.5 . . ?
C31 C41 H41A 109.5 . . ?
C31 C41 H41B 109.5 . . ?
C31 C41 H41C 109.5 . . ?
H41A C41 H41B 109.5 . . ?
H41A C41 H41C 109.5 . . ?
H41B C41 H41C 109.5 . . ?
C32 C42 H42A 109.5 . . ?
C32 C42 H42B 109.5 . . ?
C32 C42 H42C 109.5 . . ?
H42A C42 H42B 109.5 . . ?
H42A C42 H42C 109.5 . . ?
H42B C42 H42C 109.5 . . ?
C33 C43 H43A 109.5 . . ?
C33 C43 H43B 109.5 . . ?
C33 C43 H43C 109.5 . . ?
H43A C43 H43B 109.5 . . ?
H43A C43 H43C 109.5 . . ?
H43B C43 H43C 109.5 . . ?

_shelx_res_file                  
;
TITL fb788_dy(tan)_tol_corr_a.res in P2(1)/c
REM Old TITL fb788_dy(tan)_tol_corr_a.res in P2(1)/c
REM SHELXT solution in P2(1)/c
REM R1 0.162, Rweak 0.011, Alpha 0.041, Orientation as input
REM Formula found by SHELXT: C28 Dy N3
CELL 1.54184 12.4604 11.5578 15.4703 90 107.615 90
ZERR 2 0.0001 0.0001 0.0001 0 0.001 0
LATT 1
SYMM -X,0.5+Y,0.5-Z
SFAC C H Dy N
UNIT 92 128 4 8
SADI C6 C5 C7 C6 C8 C7 C8 C4 C5 C4 C9 C10 C9 C13 C13 C12 C12 C11 C11 C10
SADI Dy1 C5 Dy1 C4 Dy1 C9 Dy1 C11 Dy1 C6 Dy1 C13 Dy1 C8 Dy1 C12 Dy1 C10
SADI C5 C15 C20 C10 C9 C19 C4 C14 C23 C13 C8 C18 C22 C12 C7 C17 C21 C11 C6 C16
SADI C30 C29 C31 C30 C25 C24 C28 C24 C33 C29 C28 C27 C33 C32 C27 C26 C32 =
 C31 C26 C25
SIMU 0.01 0.02 2 C7 C12 C8 C13 C4 C9 C5 C10 C6 C11
SIMU 0.01 0.02 2 C25 C30 C31 C26 C32 C27 C33 C28 C29 C24
SIMU 0.01 0.02 2 C15 C20

L.S. 40 0 0
PLAN  6
SIZE 0.044 0.07 0.08
TEMP -173
CONN 23 Dy1
BOND $H
list 4
fmap 2 53
acta
REM <olex2.extras>
REM <HklSrc "%.\\FB788_Dy(TAN)_tol_Corr.hkl">
REM </olex2.extras>

WGHT    0.013000    4.368600
FVAR       0.29975   0.49517   0.49105
DY1   3    0.776711    0.515346    0.299445    11.00000    0.02458    0.04255 =
         0.01612   -0.00740    0.00785   -0.01580
N1    4    0.948899    0.431521    0.388357    11.00000    0.03205    0.03446 =
         0.01565   -0.00550    0.00821   -0.01422
N2    4    0.861087    0.566482    0.453092    11.00000    0.02994    0.04140 =
         0.01804   -0.00868    0.00972   -0.01517
C1    1    0.951460    0.499254    0.460129    11.00000    0.03117    0.03531 =
         0.01744   -0.00489    0.01091   -0.01834
C2    1    0.866455    0.635559    0.528764    11.00000    0.03355    0.03978 =
         0.02008   -0.00910    0.01236   -0.01311
AFIX  43
H2    2    0.804251    0.683993    0.527067    11.00000   -1.20000
AFIX   0
C3    1    0.955762    0.635982    0.603326    11.00000    0.03338    0.03692 =
         0.01925   -0.00723    0.01073   -0.01378
AFIX  43
H3    2    0.954111    0.684265    0.652603    11.00000   -1.20000
AFIX   0
PART 1
C4    1    0.886369    0.605434    0.193369    31.00000    0.01881    0.02715 =
         0.01741   -0.00367    0.00814   -0.00155
C5    1    0.910713    0.677750    0.270839    31.00000    0.02149    0.02529 =
         0.01937    0.00106   -0.00007   -0.00171
C6    1    0.811449    0.737948    0.272128    31.00000    0.02299    0.03867 =
         0.00858    0.00285    0.00424    0.00326
C7    1    0.727859    0.711271    0.189462    31.00000    0.02346    0.03457 =
         0.01433   -0.00415    0.01264    0.00163
C8    1    0.772928    0.627113    0.144061    31.00000    0.01815    0.03092 =
         0.01538   -0.00194    0.00681   -0.00480
PART 0
PART 2
C9    1    0.911411    0.596391    0.210210   -31.00000    0.01952    0.02394 =
         0.02125    0.00206    0.00473   -0.00711
C10   1    0.915727    0.677568    0.280618   -31.00000    0.02249    0.02201 =
         0.01757   -0.00278    0.01062    0.00167
C11   1    0.806374    0.730523    0.257652   -31.00000    0.02735    0.03805 =
         0.01068    0.00149    0.00938    0.01078
C12   1    0.735462    0.676165    0.177806   -31.00000    0.02079    0.03724 =
         0.01381   -0.00293    0.00551    0.00432
C13   1    0.801480    0.594889    0.147529   -31.00000    0.02137    0.03080 =
         0.01953   -0.00233    0.00924    0.00360
PART 0
PART 1
C14   1    0.972318    0.532116    0.169413    31.00000    0.03269    0.02431 =
         0.03690    0.00171    0.02274   -0.00323
AFIX 137
H14A  2    1.027410    0.504017    0.225072    31.00000   -1.50000
H14B  2    1.010839    0.578286    0.134659    31.00000   -1.50000
H14C  2    0.934949    0.466065    0.132830    31.00000   -1.50000
AFIX   0
C15   1    1.025898    0.694539    0.339125    31.00000    0.02427    0.01897 =
         0.01095   -0.00345    0.00894   -0.00234
AFIX 137
H15A  2    1.017305    0.716288    0.397902    31.00000   -1.50000
H15B  2    1.066175    0.755937    0.318075    31.00000   -1.50000
H15C  2    1.068712    0.622251    0.345564    31.00000   -1.50000
AFIX   0
C16   1    0.799990    0.836388    0.332233    31.00000    0.02582    0.01614 =
         0.03040   -0.00137    0.01207    0.00067
AFIX 137
H16A  2    0.864491    0.836430    0.387465    31.00000   -1.50000
H16B  2    0.730292    0.827155    0.348448    31.00000   -1.50000
H16C  2    0.797716    0.909754    0.299968    31.00000   -1.50000
AFIX   0
C17   1    0.617363    0.771843    0.150177    31.00000    0.02475    0.02305 =
         0.03359    0.01313   -0.00249    0.00143
AFIX 137
H17A  2    0.578106    0.777080    0.196191    31.00000   -1.50000
H17B  2    0.571050    0.728184    0.097842    31.00000   -1.50000
H17C  2    0.630722    0.849853    0.130826    31.00000   -1.50000
AFIX   0
C18   1    0.718385    0.579392    0.048958    31.00000    0.04290    0.03690 =
         0.01436   -0.00087    0.00746   -0.01480
AFIX 137
H18A  2    0.636294    0.580794    0.035304    31.00000   -1.50000
H18B  2    0.743516    0.499602    0.045744    31.00000   -1.50000
H18C  2    0.740293    0.627112    0.004710    31.00000   -1.50000
AFIX   0
PART 0
PART 2
C19   1    1.008140    0.527328    0.197268   -31.00000    0.03512    0.02433 =
         0.03535   -0.00322    0.01918   -0.00056
AFIX 137
H19A  2    1.039184    0.567573    0.154427   -31.00000   -1.50000
H19B  2    0.981246    0.450626    0.173309   -31.00000   -1.50000
H19C  2    1.066825    0.518924    0.255662   -31.00000   -1.50000
AFIX   0
C20   1    1.016778    0.706034    0.359883   -31.00000    0.02262    0.02373 =
         0.01916   -0.00775    0.01416   -0.00646
AFIX 137
H20A  2    1.062333    0.636198    0.379221   -31.00000   -1.50000
H20B  2    0.991815    0.735062    0.410148   -31.00000   -1.50000
H20C  2    1.062020    0.765385    0.341918   -31.00000   -1.50000
AFIX   0
C21   1    0.769162    0.813394    0.318005   -31.00000    0.03149    0.03210 =
         0.03589    0.00276    0.01516    0.00414
AFIX 137
H21A  2    0.694152    0.791314    0.320336   -31.00000   -1.50000
H21B  2    0.766481    0.892015    0.293718   -31.00000   -1.50000
H21C  2    0.822627    0.810803    0.379250   -31.00000   -1.50000
AFIX   0
C22   1    0.616669    0.715499    0.129981   -31.00000    0.03695    0.03148 =
         0.04031    0.01519    0.00825    0.00443
AFIX 137
H22A  2    0.574508    0.652001    0.092968   -31.00000   -1.50000
H22B  2    0.618637    0.781700    0.090907   -31.00000   -1.50000
H22C  2    0.579801    0.738314    0.175044   -31.00000   -1.50000
AFIX   0
C23   1    0.764300    0.529013    0.059043   -31.00000    0.04518    0.04041 =
         0.01836    0.00334    0.01046   -0.00384
AFIX 137
H23A  2    0.790929    0.448916    0.069294   -31.00000   -1.50000
H23B  2    0.795948    0.565696    0.015070   -31.00000   -1.50000
H23C  2    0.681916    0.529714    0.035392   -31.00000   -1.50000
AFIX   0
PART 0
PART 1
C24   1    0.596541    0.387322    0.219907    21.00000    0.02051    0.02189 =
         0.02008    0.00459   -0.00148   -0.00107
C25   1    0.571485    0.456676    0.286925    21.00000    0.02373    0.02408 =
         0.01970    0.00226    0.00401    0.00520
C26   1    0.634715    0.414343    0.373311    21.00000    0.02038    0.02087 =
         0.02232   -0.00208    0.00583   -0.00281
C27   1    0.698958    0.319402    0.360378    21.00000    0.01536    0.02034 =
         0.02199    0.00157    0.00538   -0.00418
C28   1    0.676824    0.303224    0.265773    21.00000    0.01776    0.02226 =
         0.01791   -0.00152    0.00411   -0.00484
PART 0
PART 2
C29   1    0.621403    0.365742    0.215346   -21.00000    0.02152    0.02650 =
         0.02318   -0.00222    0.00939   -0.00258
C30   1    0.557562    0.457885    0.234403   -21.00000    0.02198    0.02430 =
         0.01460    0.00513    0.00383   -0.00318
C31   1    0.583506    0.464499    0.329401   -21.00000    0.02031    0.02672 =
         0.01340    0.00031    0.00369   -0.00309
C32   1    0.662064    0.376370    0.369644   -21.00000    0.02271    0.02318 =
         0.01743    0.00690   -0.00009   -0.00089
C33   1    0.686521    0.315929    0.297661   -21.00000    0.01926    0.02249 =
         0.02337    0.00057    0.00076   -0.00124
PART 0
PART 1
C34   1    0.539113    0.389997    0.119754    21.00000    0.02648    0.03996 =
         0.02732    0.00522   -0.00421   -0.00630
AFIX 137
H34A  2    0.590666    0.361032    0.087842    21.00000   -1.50000
H34B  2    0.517310    0.469668    0.100661    21.00000   -1.50000
H34C  2    0.471781    0.341043    0.105219    21.00000   -1.50000
AFIX   0
C35   1    0.484546    0.550701    0.270050    21.00000    0.02755    0.02745 =
         0.07698    0.00115    0.01582    0.00586
AFIX 137
H35A  2    0.517098    0.619227    0.305687    21.00000   -1.50000
H35B  2    0.419816    0.523757    0.288013    21.00000   -1.50000
H35C  2    0.459943    0.570529    0.205430    21.00000   -1.50000
AFIX   0
C36   1    0.626203    0.457676    0.463808    21.00000    0.04067    0.05122 =
         0.03506   -0.01761    0.02928   -0.02016
AFIX 137
H36A  2    0.697472    0.443237    0.511233    21.00000   -1.50000
H36B  2    0.565197    0.416812    0.478729    21.00000   -1.50000
H36C  2    0.610456    0.540909    0.459790    21.00000   -1.50000
AFIX   0
C37   1    0.772728    0.242899    0.433979    21.00000    0.02705    0.03206 =
         0.02545    0.01382    0.00026   -0.01070
AFIX 137
H37A  2    0.795633    0.285448    0.491458    21.00000   -1.50000
H37B  2    0.839765    0.220092    0.417545    21.00000   -1.50000
H37C  2    0.730563    0.173613    0.440601    21.00000   -1.50000
AFIX   0
C38   1    0.731706    0.210440    0.224783    21.00000    0.02985    0.02968 =
         0.03385   -0.00673    0.01266   -0.00142
AFIX 137
H38A  2    0.705387    0.134218    0.237390    21.00000   -1.50000
H38B  2    0.813665    0.214932    0.251313    21.00000   -1.50000
H38C  2    0.711668    0.221983    0.159056    21.00000   -1.50000
AFIX   0
PART 0
PART 2
C39   1    0.611786    0.319684    0.120898   -21.00000    0.04350    0.03517 =
         0.02982   -0.01410    0.01442   -0.01662
AFIX 137
H39A  2    0.585983    0.381754    0.076267   -21.00000   -1.50000
H39B  2    0.557636    0.255731    0.106276   -21.00000   -1.50000
H39C  2    0.685562    0.291975    0.119470   -21.00000   -1.50000
AFIX   0
C40   1    0.467638    0.526461    0.165931   -21.00000    0.01459    0.03787 =
         0.02686    0.00393   -0.00220   -0.00536
AFIX 137
H40A  2    0.395153    0.486585    0.153649   -21.00000   -1.50000
H40B  2    0.487567    0.533494    0.109542   -21.00000   -1.50000
H40C  2    0.461926    0.603740    0.190236   -21.00000   -1.50000
AFIX   0
C41   1    0.531776    0.550506    0.380987   -21.00000    0.03095    0.04791 =
         0.03199   -0.00554    0.01633    0.00124
AFIX 137
H41A  2    0.461698    0.518416    0.387230   -21.00000   -1.50000
H41B  2    0.515717    0.623584    0.347405   -21.00000   -1.50000
H41C  2    0.584856    0.564479    0.441290   -21.00000   -1.50000
AFIX   0
C42   1    0.703972    0.348053    0.469106   -21.00000    0.03709    0.04971 =
         0.02859    0.01912    0.00140   -0.01339
AFIX 137
H42A  2    0.778377    0.311784    0.483226   -21.00000   -1.50000
H42B  2    0.651373    0.294624    0.484376   -21.00000   -1.50000
H42C  2    0.709479    0.419295    0.504539   -21.00000   -1.50000
AFIX   0
C43   1    0.763161    0.213373    0.310680   -21.00000    0.02696    0.02791 =
         0.06186    0.00234    0.00932   -0.00198
AFIX 137
H43A  2    0.770345    0.189329    0.251935   -21.00000   -1.50000
H43B  2    0.731803    0.149564    0.337108   -21.00000   -1.50000
H43C  2    0.837505    0.234089    0.351519   -21.00000   -1.50000
AFIX   0
HKLF 4

REM  fb788_dy(tan)_tol_corr_a.res in P2(1)/c
REM R1 =  0.0270 for    4363 Fo > 4sig(Fo)  and  0.0288 for all    4631 data
REM    437 parameters refined using    489 restraints

END

WGHT      0.0130      4.3685

REM Highest difference peak  0.445,  deepest hole -1.433,  1-sigma level  0.076
Q1    1   0.8169  0.5805  0.2813  11.00000  0.05    0.44
Q2    1   0.8786  0.4562  0.3404  11.00000  0.05    0.39
Q3    1   0.7408  0.4510  0.3182  11.00000  0.05    0.38
Q4    1   0.7349  0.6256  0.2583  11.00000  0.05    0.34
Q5    1   0.7372  0.5563  0.3241  11.00000  0.05    0.32
Q6    1   0.8715  0.6151  0.4854  11.00000  0.05    0.32
;
_shelx_res_checksum              43734
_olex2_submission_special_instructions 'No special instructions were received'
_oxdiff_exptl_absorpt_empirical_details 
;
Empirical correction (ABSPACK) includes:
- Absorption correction using spherical harmonics
- Frame scaling
;
_oxdiff_exptl_absorpt_empirical_full_max 1.316
_oxdiff_exptl_absorpt_empirical_full_min 0.852
####################################################################### 
# 
# This file contains crystal structure data downloaded from the 
# Cambridge Structural Database (CSD) hosted by the Cambridge 
# Crystallographic Data Centre (CCDC).
# 
# Full information about CCDC data access policies and citation 
# guidelines are available at http://www.ccdc.cam.ac.uk/access/V1 
# 
# Audit and citation data items may have been added by the CCDC. 
# Please retain this information to preserve the provenance of 
# this file and to allow appropriate attribution of the data. 
# 
#######################################################################

data_[((CpStar)2Dy)2(tan)]BArF
_database_code_depnum_ccdc_archive 'CCDC 2455829'
loop_
_audit_author_name
_audit_author_address
'Selvan Demir'
;Department of Chemistry, Michigan State University, East Lansing, USA
United States of America
;
_audit_update_record             
;
2025-05-30 deposited with the CCDC.	2025-09-15 downloaded from the CCDC.
;
_audit_creation_date             2025-05-15
_audit_creation_method           
;
Olex2 1.2
(compiled 2018.05.29 svn.r3508 for OlexSys, GUI svn.r5506)
;
_shelxl_version_number           2013-3
_chemical_name_common            ?
_chemical_name_systematic        
;
 ?
;
_chemical_formula_moiety         'B C24 F20, 2(C23 H32 Dy N2)'
_chemical_formula_sum            'C70 H64 B Dy2 F20 N4'
_chemical_formula_weight         1677.06
_chemical_melting_point          ?
_chemical_oxdiff_formula         C70H64BDy2F20N4
loop_
_atom_type_symbol
_atom_type_description
_atom_type_scat_dispersion_real
_atom_type_scat_dispersion_imag
_atom_type_scat_source
C C 0.0181 0.0091 'International Tables Vol C Tables 4.2.6.8 and 6.1.1.4'
H H 0.0000 0.0000 'International Tables Vol C Tables 4.2.6.8 and 6.1.1.4'
B B 0.0090 0.0039 'International Tables Vol C Tables 4.2.6.8 and 6.1.1.4'
Dy Dy -9.8046 9.8477 'International Tables Vol C Tables 4.2.6.8 and 6.1.1.4'
F F 0.0727 0.0534 'International Tables Vol C Tables 4.2.6.8 and 6.1.1.4'
N N 0.0311 0.0180 'International Tables Vol C Tables 4.2.6.8 and 6.1.1.4'

_shelx_space_group_comment       
;
The symmetry employed for this shelxl refinement is uniquely defined
by the following loop, which should always be used as a source of
symmetry information in preference to the above space-group names.
They are only intended as comments.
;
_space_group_crystal_system      triclinic
_space_group_IT_number           2
_space_group_name_H-M_alt        'P -1'
_space_group_name_Hall           '-P 1'
loop_
_space_group_symop_operation_xyz
'x, y, z'
'-x, -y, -z'

_cell_length_a                   10.56700(10)
_cell_length_b                   12.64630(10)
_cell_length_c                   25.5268(2)
_cell_angle_alpha                77.5000(10)
_cell_angle_beta                 78.9540(10)
_cell_angle_gamma                83.5720(10)
_cell_volume                     3259.82(5)
_cell_formula_units_Z            2
_cell_measurement_reflns_used    38205
_cell_measurement_temperature    99.99(10)
_cell_measurement_theta_max      79.8370
_cell_measurement_theta_min      3.5520
_shelx_estimated_absorpt_T_max   0.624
_shelx_estimated_absorpt_T_min   0.164
_exptl_absorpt_coefficient_mu    13.033
_exptl_absorpt_correction_T_max  0.720
_exptl_absorpt_correction_T_min  0.157
_exptl_absorpt_correction_type   gaussian
_exptl_absorpt_process_details   
;
CrysAlisPro 1.171.43.142a (Rigaku Oxford Diffraction, 2024)
Numerical absorption correction based on gaussian integration over
a multifaceted crystal model
Empirical absorption correction using spherical harmonics,
implemented in SCALE3 ABSPACK scaling algorithm.
;
_exptl_crystal_colour            black
_exptl_crystal_colour_modifier   ?
_exptl_crystal_colour_primary    black
_exptl_crystal_density_diffrn    1.709
_exptl_crystal_density_meas      ?
_exptl_crystal_density_method    ?
_exptl_crystal_description       block
_exptl_crystal_F_000             1658
loop_
_exptl_crystal_face_index_h
_exptl_crystal_face_index_k
_exptl_crystal_face_index_l
_exptl_crystal_face_perp_dist
-1 -2 -1 0.1066
2 -1 -1 0.0679
1 0 2 0.0431
-1 0 -2 0.0666
0 -1 -2 0.0918
1 -1 2 0.0781
-1 1 -2 0.0606
0 -1 2 0.0687
0 1 -2 0.0811
-1 -1 -2 0.0805
-1 -1 1 0.0678
1 1 0 0.0826
0 0 -1 0.0345
0 0 1 0.0054
2 1 1 0.0701
-2 -1 0 0.0694
1 0 -2 0.0462
-1 1 1 0.0537
1 2 2 0.0861
1 1 2 0.0644
-1 0 2 0.0327

_exptl_crystal_size_max          0.217
_exptl_crystal_size_mid          0.125
_exptl_crystal_size_min          0.04
loop_
_exptl_oxdiff_crystal_face_indexfrac_h
_exptl_oxdiff_crystal_face_indexfrac_k
_exptl_oxdiff_crystal_face_indexfrac_l
_exptl_oxdiff_crystal_face_x
_exptl_oxdiff_crystal_face_y
_exptl_oxdiff_crystal_face_z
-1.0001 -2.0022 -0.9887 0.0639 0.2401 -0.1103
2.0005 -0.9975 -1.0039 -0.3176 0.0912 0.0891
1.0007 -0.0001 1.9923 -0.0608 0.0246 0.1647
-1.0007 0.0001 -1.9923 0.0608 -0.0246 -0.1647
-0.0003 -0.9994 -1.9938 -0.0882 0.0913 -0.0944
1.0009 -1.0008 1.9950 -0.0772 0.1487 0.1676
-1.0009 1.0008 -1.9950 0.0772 -0.1487 -0.1676
0.0007 -1.0021 1.9991 0.0555 0.1570 0.1002
-0.0007 1.0021 -1.9991 -0.0555 -0.1570 -0.1002
-1.0006 -1.0007 -1.9897 0.0444 0.0996 -0.1618
-0.9999 -1.0028 1.0051 0.1522 0.1488 -0.0159
1.0001 1.0021 -0.0068 -0.1163 -0.1324 0.0645
-0.0002 0.0007 -0.9982 -0.0359 -0.0164 -0.0486
0.0002 -0.0007 0.9982 0.0359 0.0164 0.0486
2.0006 1.0027 0.9872 -0.2130 -0.1242 0.1806
-2.0004 -1.0034 0.0110 0.2489 0.1406 -0.1319
0.9998 0.0027 -2.0007 -0.2045 -0.0411 -0.0299
-1.0002 0.9988 0.9997 0.1850 -0.0995 -0.0217
1.0004 2.0015 1.9870 -0.0280 -0.2237 0.1589
1.0006 1.0007 1.9897 -0.0444 -0.0996 0.1618
-0.9998 -0.0027 2.0007 0.2045 0.0411 0.0299

_exptl_special_details           
;
 ?
;
_exptl_transmission_factor_max   ?
_exptl_transmission_factor_min   ?
_diffrn_reflns_av_R_equivalents  0.0459
_diffrn_reflns_av_unetI/netI     0.0340
_diffrn_reflns_Laue_measured_fraction_full 0.998
_diffrn_reflns_Laue_measured_fraction_max 0.984
_diffrn_reflns_limit_h_max       13
_diffrn_reflns_limit_h_min       -13
_diffrn_reflns_limit_k_max       16
_diffrn_reflns_limit_k_min       -16
_diffrn_reflns_limit_l_max       32
_diffrn_reflns_limit_l_min       -28
_diffrn_reflns_number            71904
_diffrn_reflns_point_group_measured_fraction_full 0.998
_diffrn_reflns_point_group_measured_fraction_max 0.984
_diffrn_reflns_theta_full        67.684
_diffrn_reflns_theta_max         80.426
_diffrn_reflns_theta_min         3.590
_diffrn_ambient_environment      N~2~
_diffrn_ambient_temperature      99.99(10)
_diffrn_detector                 'Hybrid Pixel Array Detector'
_diffrn_detector_area_resol_mean 10.0000
_diffrn_detector_type            HyPix
_diffrn_measured_fraction_theta_full 0.998
_diffrn_measured_fraction_theta_max 0.984
_diffrn_measurement_details      
;
List of Runs (angles in degrees, time in seconds):

  # Type    Start    End  Width  t~exp~   \w     \q     \k     \f   Frames
#--------------------------------------------------------------------------
  1  \w    -61.00 -35.00   0.50    0.40    --  -47.52 -52.00 131.00   52
  2  \w   -111.00 -85.00   0.50    0.40    --  -47.52 -52.00 131.00   52
  3  \w     59.00 120.00   0.50    0.40    --   47.52  52.00 -82.00  122
  4  \w    -13.00  27.00   0.50    0.40    --   47.52 -52.00 131.00   80
  5  \w   -145.00-120.00   0.50    1.60    --  -91.75 -52.00 131.00   50
  6  \w    -61.00 -36.00   0.50    1.60    --  -91.75  52.00 -82.00   50
  7  \w    138.00 164.00   0.50    1.60    --  113.25  52.00 -82.00   52
  8  \w    -69.00  16.00   0.50    0.40    --  -47.52  77.00-180.00  170
  9  \w    -30.00  28.00   0.50    0.40    --  -47.52  19.00-150.00  116
 10  \w    -59.00  25.00   0.50    0.40    --  -47.52  52.00 -82.00  168
 11  \w    -31.00  16.00   0.50    0.40    --  -47.52  19.00 -90.00   94
 12  \w     36.00  81.00   0.50    0.40    --   47.52-125.00   0.00   90
 13  \w    -26.00  27.00   0.50    0.40    --   47.52 -19.00  30.00  106
 14  \w    -69.00 -27.00   0.50    1.60    --  -91.75  61.00  30.00   84
 15  \w    -67.00 -19.00   0.50    1.60    --  -91.75  61.00  90.00   96
 16  \w     60.00  91.00   0.50    1.60    --  113.25-125.00  30.00   62
 17  \w     42.00  67.00   0.50    1.60    --  113.25 -61.00   0.00   50
 18  \w     49.00 103.00   0.50    1.60    --  113.25 -94.00  60.00  108
 19  \w     55.00 104.00   0.50    1.60    --  113.25 -94.00 -30.00   98
 20  \w     44.00 103.00   0.50    1.60    --  113.25 -98.00 -48.19  118
 21  \w    107.00 170.00   0.50    1.60    --  113.25  61.00  90.00  126
 22  \w     42.00  67.00   0.50    1.60    --  113.25 -61.00 -60.00   50
 23  \w    134.00 160.00   0.50    1.60    --  113.25  61.00 150.00   52
 24  \w    106.00 132.00   0.50    1.60    --  113.25  45.00-120.00   52
 25  \w     67.00 104.00   0.50    1.60    --  113.25 -94.00 120.00   74
 26  \w    153.00 178.00   0.50    1.60    --  113.25  45.00-180.00   50
 27  \w    151.00 178.00   0.50    1.60    --  113.25  45.00-120.00   54
 28  \w     59.00 104.00   0.50    1.60    --  113.25 -94.00-180.00   90
 29  \w    106.00 146.00   0.50    1.60    --  113.25  15.00   0.00   80
 30  \w     76.00 102.00   0.50    1.60    --  113.25 -94.00  30.00   52
 31  \w     47.00 101.00   0.50    1.60    --  113.25 -94.00-150.00  108
 32  \w     44.00  81.00   0.50    1.60    --  113.25-125.00 -30.00   74
 33  \w    120.00 154.00   0.50    1.60    --  113.25  45.00  60.00   68
 34  \w     47.00  73.00   0.50    1.60    --  113.25 -94.00   0.00   52
 35  \w     77.00 103.00   0.50    1.60    --  113.25 -94.00   0.00   52
 36  \w     45.00  83.00   0.50    1.60    --  113.25 -77.00-120.00   76
 37  \w     45.00  71.00   0.50    1.60    --  113.25 -85.00  43.47   52
 38  \w     70.00 104.00   0.50    1.60    --  113.25 -94.00  90.00   68
 39  \w    114.00 140.00   0.50    1.60    --  113.25  77.00  90.00   52
 40  \w     43.00  72.00   0.50    1.60    --  113.25 -77.00  60.00   58
 41  \w     56.00 104.00   0.50    1.60    --  113.25 -94.00-120.00   96
 42  \w    137.00 177.00   0.50    1.60    --  113.25  45.00 -90.00   80
 43  \w     42.00  67.00   0.50    1.60    --  113.25 -61.00 150.00   50
 44  \w    109.00 135.00   0.50    1.60    --  113.25  30.00-120.00   52
 45  \w    102.00 154.00   0.50    1.60    --  113.25  30.00   0.00  104
 46  \w     54.00 103.00   0.50    1.60    --  113.25 -94.00 150.00   98
 47  \w     46.00  81.00   0.50    1.60    --  113.25 -77.00 -90.00   70
 48  \w     45.00  93.00   0.50    1.60    --  113.25 -77.00 -30.00   96
 49  \w     73.00  99.00   0.50    1.60    --  113.25-125.00 150.00   52
 50  \w    102.00 144.00   0.50    1.60    --  113.25  45.00 150.00   84
 51  \w    105.00 174.00   0.50    1.60    --  113.25  15.00-120.00  138
 52  \w     45.00  73.00   0.50    1.60    --  113.25-125.00 -60.00   56
 53  \w     56.00 107.00   0.50    1.60    --  113.25-125.00  90.00  102
 54  \w    110.00 148.00   0.50    1.60    --  113.25  61.00-180.00   76
 55  \w     69.00  99.00   0.50    1.60    --  113.25 -77.00 150.00   60
 56  \w    104.00 135.00   0.50    1.60    --  113.25  15.00 150.00   62
 57  \w    151.00 178.00   0.50    1.60    --  113.25  15.00 150.00   54
 58  \w    106.00 146.00   0.50    1.60    --  113.25  61.00   0.00   80
 59  \w    122.00 177.00   0.50    1.60    --  113.25 125.00-180.00  110
 60  \w     60.00 104.00   0.50    1.60    --  113.25-125.00  60.00   88
 61  \w     80.00 106.00   0.50    1.60    --  113.25-125.00   0.00   52
 62  \w     50.00 106.00   0.50    1.60    --  113.25-125.00 120.00  112
 63  \w     65.00  91.00   0.50    1.60    --  113.25 -84.00 156.20   52
 64  \w    114.00 139.00   0.50    1.60    --  113.25 -84.00 156.20   50
 65  \w     45.00  70.00   0.50    1.60    --  113.25 -85.00 107.12   50
 66  \w     97.00 122.00   0.50    1.60    --  113.25 -85.00 107.12   50
 67  \w     52.00  78.00   0.50    1.60    --  113.25 -86.00-135.44   52
 68  \w     91.00 122.00   0.50    1.60    --  113.25 -86.00-135.44   62
 69  \w    101.00 157.00   0.50    1.60    --  113.25  30.00  60.00  112
 70  \w    151.00 178.00   0.50    1.60    --  113.25 125.00 -90.00   54
 71  \w     98.00 131.00   0.50    1.60    --  113.25 125.00 -90.00   66
 72  \w    111.00 155.00   0.50    1.60    --  113.25  15.00 -90.00   88
 73  \w    105.00 132.00   0.50    1.60    --  113.25 -85.00  43.47   54
 74  \w     44.00  69.00   0.50    1.60    --  113.25 -77.00   0.00   50
 75  \w    139.00 178.00   0.50    1.60    --  113.25  77.00 -30.00   78
 76  \w    115.00 140.00   0.50    1.60    --  113.25  77.00   0.00   50
 77  \w    153.00 178.00   0.50    1.60    --  113.25  77.00   0.00   50
 78  \w     47.00  72.00   0.50    1.60    --  113.25 -77.00 120.00   50
 79  \w    115.00 140.00   0.50    1.60    --  113.25  61.00 -90.00   50
 80  \w    110.00 160.00   0.50    1.60    --  113.25  61.00 -60.00  100
 81  \w    106.00 131.00   0.50    1.60    --  113.25  45.00   0.00   50
 82  \w     43.00  68.00   0.50    1.60    --  113.25 -61.00 120.00   50
 83  \w    103.00 128.00   0.50    1.60    --  113.25  30.00 -60.00   50
 84  \w    146.00 171.00   0.50    1.60    --  113.25  30.00 -60.00   50
 85  \w    120.00 148.00   0.50    1.60    --  113.25  30.00  90.00   56
 86  \w    122.00 147.00   0.50    1.60    --  113.25  15.00  60.00   50
 87  \w    137.00 163.00   0.50    1.60    --  113.25 125.00-150.00   52
 88  \w     49.00  95.00   0.50    1.60    --  113.25 -84.00-103.54   92
 89  \w     44.00  83.00   0.50    1.60    --  113.25 -84.00 117.90   78
 90  \w    114.00 139.00   0.50    1.60    --  113.25 -84.00 117.90   50
 91  \w     98.00 123.00   0.50    1.60    --  113.25 -86.00 -99.14   50
 92  \w    106.00 138.00   0.50    1.60    --  113.25  45.00-180.00   64
;
_diffrn_measurement_device       'four-circle diffractometer'
_diffrn_measurement_device_type  'XtaLAB Synergy, Dualflex, HyPix'
_diffrn_measurement_method       '\w scans'
_diffrn_orient_matrix_type       
'CrysAlisPro convention (1999,Acta A55,543-557)'
_diffrn_orient_matrix_UB_11      -0.1324795000
_diffrn_orient_matrix_UB_12      0.0164494000
_diffrn_orient_matrix_UB_13      0.0360348000
_diffrn_orient_matrix_UB_21      -0.0080197000
_diffrn_orient_matrix_UB_22      -0.1239992000
_diffrn_orient_matrix_UB_23      0.0163581000
_diffrn_orient_matrix_UB_31      0.0675985000
_diffrn_orient_matrix_UB_32      -0.0027536000
_diffrn_orient_matrix_UB_33      0.0487066000
_diffrn_radiation_monochromator  mirror
_diffrn_radiation_probe          x-ray
_diffrn_radiation_type           CuK\a
_diffrn_radiation_wavelength     1.54184
_diffrn_source                   'micro-focus sealed X-ray tube'
_diffrn_source_type              'PhotonJet (Cu) X-ray Source'
_reflns_Friedel_coverage         0.000
_reflns_Friedel_fraction_full    .
_reflns_Friedel_fraction_max     .
_reflns_number_gt                13227
_reflns_number_total             14063
_reflns_odcompleteness_completeness 97.80
_reflns_odcompleteness_iscentric 1
_reflns_odcompleteness_theta     80.95
_reflns_special_details          
;
 Reflections were merged by SHELXL according to the crystal
 class for the calculation of statistics and refinement.
 
 _reflns_Friedel_fraction is defined as the number of unique
 Friedel pairs measured divided by the number that would be
 possible theoretically, ignoring centric projections and
 systematic absences.
;
_reflns_threshold_expression     'I > 2\s(I)'
_computing_cell_refinement       'CrysAlisPro 1.171.43.142a (Rigaku OD, 2024)'
_computing_data_collection       
'CrysAlisPro system (CCD 43.142a 64-bit (release 17-10-2024))'
_computing_data_reduction        'CrysAlisPro 1.171.43.142a (Rigaku OD, 2024)'
_computing_molecular_graphics    'Olex2 (Dolomanov et al., 2009)'
_computing_publication_material  'Olex2 (Dolomanov et al., 2009)'
_computing_structure_refinement  'ShelXL (Sheldrick, 2015)'
_computing_structure_solution    'XT (Sheldrick, 2015)'
_refine_diff_density_max         1.483
_refine_diff_density_min         -2.017
_refine_diff_density_rms         0.095
_refine_ls_extinction_coef       .
_refine_ls_extinction_method     none
_refine_ls_goodness_of_fit_ref   1.058
_refine_ls_hydrogen_treatment    constr
_refine_ls_matrix_type           full
_refine_ls_number_parameters     1086
_refine_ls_number_reflns         14063
_refine_ls_number_restraints     624
_refine_ls_R_factor_all          0.0410
_refine_ls_R_factor_gt           0.0383
_refine_ls_restrained_S_all      1.092
_refine_ls_shift/su_max          0.002
_refine_ls_shift/su_mean         0.000
_refine_ls_structure_factor_coef Fsqd
_refine_ls_weighting_details     
'w=1/[\s^2^(Fo^2^)+(0.0515P)^2^+5.6559P] where P=(Fo^2^+2Fc^2^)/3'
_refine_ls_weighting_scheme      calc
_refine_ls_wR_factor_gt          0.0974
_refine_ls_wR_factor_ref         0.0991
_refine_special_details          
;
 ?
;
_olex2_refinement_description    
;
1. Fixed Uiso
 At 1.2 times of:
  All C(H) groups
 At 1.5 times of:
  All C(H,H,H) groups
2. Restrained distances
 C30-C31 \\sim C27-C31 \\sim C28-C27 \\sim C29-C28 \\sim C30-C29
 with sigma of 0.02
 C35-C30 \\sim C36-C31 \\sim C32-C27 \\sim C33-C28 \\sim C34-C29
 with sigma of 0.02
 C38-C39 \\sim C59-C60 \\sim C40-C39 \\sim C61-C60 \\sim C41-C40 \\sim C41-C37
\\sim C57-C61 \\sim C57-C58
 \\sim C37-C38 \\sim C58-C59
 with sigma of 0.02
 C31-C27 \\sim C50-C51
 with sigma of 0.02
 C31-C30 \\sim C50-C49
 with sigma of 0.02
 C31-C36 \\sim C50-C55
 with sigma of 0.02
 C27-C28 \\sim C51-C47
 with sigma of 0.02
 C27-C32 \\sim C51-C56
 with sigma of 0.02
 C28-C29 \\sim C47-C48
 with sigma of 0.02
 C28-C33 \\sim C47-C52
 with sigma of 0.02
 C29-C30 \\sim C48-C49
 with sigma of 0.02
 C29-C34 \\sim C48-C53
 with sigma of 0.02
 C30-C35 \\sim C49-C54
 with sigma of 0.02
 C31-C28 \\sim C50-C47
 with sigma of 0.04
 C31-C29 \\sim C50-C48
 with sigma of 0.04
 C31-C32 \\sim C50-C56
 with sigma of 0.04
 C31-C35 \\sim C50-C54
 with sigma of 0.04
 C27-C29 \\sim C51-C48
 with sigma of 0.04
 C27-C30 \\sim C51-C49
 with sigma of 0.04
 C27-C36 \\sim C51-C55
 with sigma of 0.04
 C27-C33 \\sim C51-C52
 with sigma of 0.04
 C28-C30 \\sim C47-C49
 with sigma of 0.04
 C28-C32 \\sim C47-C56
 with sigma of 0.04
 C28-C34 \\sim C47-C53
 with sigma of 0.04
 C29-C33 \\sim C48-C52
 with sigma of 0.04
 C29-C35 \\sim C48-C54
 with sigma of 0.04
 C30-C36 \\sim C49-C55
 with sigma of 0.04
 C30-C34 \\sim C49-C53
 with sigma of 0.04
 Dy2-C47 \\sim Dy2-C28 \\sim Dy2-C51 \\sim Dy2-C27 \\sim Dy2-C48 \\sim Dy2-C29
\\sim Dy2-C50 \\sim Dy2-C31
 \\sim Dy2-C49 \\sim Dy2-C30
 with sigma of 0.01
 Dy2-C39 \\sim Dy2-C60 \\sim Dy2-C40 \\sim Dy2-C61 \\sim Dy2-C41 \\sim Dy2-C57
\\sim Dy2-C37 \\sim Dy2-C58
 \\sim Dy2-C59 \\sim Dy2-C38
 with sigma of 0.01
3. Uiso/Uaniso restraints and constraints
C48 \\sim C28 \\sim C47 \\sim C27 \\sim C51 \\sim C31 \\sim C50 \\sim C30 \\sim
C49 \\sim C29: within 2A with sigma of 0.01 and sigma for terminal atoms of 0.02
C34 \\sim C53 \\sim C33 \\sim C52 \\sim C32 \\sim C56 \\sim C36 \\sim C55 \\sim
C35 \\sim C54: within 2A with sigma of 0.01 and sigma for terminal atoms of 0.02
C60 \\sim C40 \\sim C61 \\sim C41 \\sim C57 \\sim C37 \\sim C58 \\sim C38 \\sim
C59 \\sim C39: within 2A with sigma of 0.01 and sigma for terminal atoms of 0.02
C43 \\sim C64 \\sim C63 \\sim C42 \\sim C62 \\sim C46 \\sim C66 \\sim C45 \\sim
C65 \\sim C44: within 2A with sigma of 0.01 and sigma for terminal atoms of 0.02
4. Others
 Sof(C57)=Sof(C58)=Sof(C59)=Sof(C60)=Sof(C61)=Sof(C62)=Sof(H62A)=Sof(H62B)=
 Sof(H62C)=Sof(C63)=Sof(H63A)=Sof(H63B)=Sof(H63C)=Sof(C64)=Sof(H64A)=Sof(H64B)=
 Sof(H64C)=Sof(C65)=Sof(H65A)=Sof(H65B)=Sof(H65C)=Sof(C66)=Sof(H66A)=Sof(H66B)=
 Sof(H66C)=1-FVAR(1)
 Sof(C37)=Sof(C38)=Sof(C39)=Sof(C40)=Sof(C41)=Sof(C42)=Sof(H42A)=Sof(H42B)=
 Sof(H42C)=Sof(C43)=Sof(H43A)=Sof(H43B)=Sof(H43C)=Sof(C44)=Sof(H44A)=Sof(H44B)=
 Sof(H44C)=Sof(C45)=Sof(H45A)=Sof(H45B)=Sof(H45C)=Sof(C46)=Sof(H46A)=Sof(H46B)=
 Sof(H46C)=FVAR(1)
 Sof(C47)=Sof(C48)=Sof(C49)=Sof(C50)=Sof(C51)=Sof(C52)=Sof(H52A)=Sof(H52B)=
 Sof(H52C)=Sof(C53)=Sof(H53A)=Sof(H53B)=Sof(H53C)=Sof(C54)=Sof(H54A)=Sof(H54B)=
 Sof(H54C)=Sof(C55)=Sof(H55A)=Sof(H55B)=Sof(H55C)=Sof(C56)=Sof(H56A)=Sof(H56B)=
 Sof(H56C)=1-FVAR(2)
 Sof(C27)=Sof(C28)=Sof(C29)=Sof(C30)=Sof(C31)=Sof(C32)=Sof(H32A)=Sof(H32B)=
 Sof(H32C)=Sof(C33)=Sof(H33A)=Sof(H33B)=Sof(H33C)=Sof(C34)=Sof(H34A)=Sof(H34B)=
 Sof(H34C)=Sof(C35)=Sof(H35A)=Sof(H35B)=Sof(H35C)=Sof(C36)=Sof(H36A)=Sof(H36B)=
 Sof(H36C)=FVAR(2)
5.a Aromatic/amide H refined with riding coordinates:
 C24(H24), C26(H26), C2(H2), C3(H3)
5.b Idealised Me refined as rotating group:
 C32(H32A,H32B,H32C), C33(H33A,H33B,H33C), C34(H34A,H34B,H34C), C35(H35A,H35B,
 H35C), C36(H36A,H36B,H36C), C52(H52A,H52B,H52C), C53(H53A,H53B,H53C), C54(H54A,
 H54B,H54C), C55(H55A,H55B,H55C), C56(H56A,H56B,H56C), C62(H62A,H62B,H62C),
 C63(H63A,H63B,H63C), C64(H64A,H64B,H64C), C65(H65A,H65B,H65C), C66(H66A,H66B,
 H66C), C9(H9A,H9B,H9C), C10(H10A,H10B,H10C), C11(H11A,H11B,H11C), C12(H12A,
 H12B,H12C), C13(H13A,H13B,H13C), C19(H19A,H19B,H19C), C20(H20A,H20B,H20C),
 C21(H21A,H21B,H21C), C22(H22A,H22B,H22C), C23(H23A,H23B,H23C), C42(H42A,H42B,
 H42C), C43(H43A,H43B,H43C), C44(H44A,H44B,H44C), C45(H45A,H45B,H45C), C46(H46A,
 H46B,H46C)
;
_atom_sites_solution_hydrogens   geom
_atom_sites_solution_primary     dual
_atom_sites_solution_secondary   ?
loop_
_atom_site_label
_atom_site_type_symbol
_atom_site_fract_x
_atom_site_fract_y
_atom_site_fract_z
_atom_site_U_iso_or_equiv
_atom_site_adp_type
_atom_site_occupancy
_atom_site_site_symmetry_order
_atom_site_calc_flag
_atom_site_refinement_flags_posn
_atom_site_refinement_flags_adp
_atom_site_refinement_flags_occupancy
_atom_site_disorder_assembly
_atom_site_disorder_group
F1 F 0.21695(18) 0.59576(17) 0.15602(8) 0.0262(4) Uani 1 1 d . . . . .
F2 F 0.16871(19) 0.56127(18) 0.06256(9) 0.0308(4) Uani 1 1 d . . . . .
F3 F 0.3388(2) 0.43400(17) 0.00342(8) 0.0304(4) Uani 1 1 d . . . . .
F4 F 0.5621(2) 0.34590(17) 0.03999(8) 0.0295(4) Uani 1 1 d . . . . .
F5 F 0.61806(18) 0.38806(16) 0.12967(8) 0.0254(4) Uani 1 1 d . . . . .
F6 F 0.65785(18) 0.61045(16) 0.13240(8) 0.0245(4) Uani 1 1 d . . . . .
F7 F 0.89765(18) 0.61497(17) 0.15043(8) 0.0280(4) Uani 1 1 d . . . . .
F8 F 0.96647(18) 0.50884(17) 0.24632(9) 0.0281(4) Uani 1 1 d . . . . .
F9 F 0.7938(2) 0.38577(18) 0.32181(9) 0.0321(4) Uani 1 1 d . . . . .
F10 F 0.5550(2) 0.38197(17) 0.30633(8) 0.0297(4) Uani 1 1 d . . . . .
F11 F 0.42414(19) 0.72572(16) 0.11830(8) 0.0259(4) Uani 1 1 d . . . . .
F12 F 0.4194(2) 0.92402(17) 0.13365(10) 0.0384(5) Uani 1 1 d . . . . .
F13 F 0.4018(2) 0.96485(17) 0.23637(10) 0.0358(5) Uani 1 1 d . . . . .
F14 F 0.3885(2) 0.79655(17) 0.32294(9) 0.0336(5) Uani 1 1 d . . . . .
F15 F 0.4067(2) 0.59227(16) 0.30832(8) 0.0282(4) Uani 1 1 d . . . . .
F16 F 0.18018(18) 0.56814(15) 0.27898(8) 0.0250(4) Uani 1 1 d . . . . .
F17 F 0.03917(19) 0.42340(18) 0.34982(8) 0.0290(4) Uani 1 1 d . . . . .
F18 F 0.1091(2) 0.20659(18) 0.36059(9) 0.0340(5) Uani 1 1 d . . . . .
F19 F 0.3321(2) 0.13902(16) 0.29974(9) 0.0320(4) Uani 1 1 d . . . . .
F20 F 0.48068(18) 0.28330(15) 0.23006(8) 0.0245(4) Uani 1 1 d . . . . .
C67 C 0.4210(3) 0.4959(2) 0.14773(13) 0.0192(6) Uani 1 1 d . . . . .
C68 C 0.3076(3) 0.5349(3) 0.12747(13) 0.0221(6) Uani 1 1 d . . . . .
C69 C 0.2791(3) 0.5174(3) 0.08002(14) 0.0253(7) Uani 1 1 d . . . . .
C70 C 0.3647(3) 0.4528(3) 0.05003(13) 0.0255(7) Uani 1 1 d . . . . .
C71 C 0.4771(3) 0.4098(3) 0.06831(13) 0.0229(6) Uani 1 1 d . . . . .
C72 C 0.5041(3) 0.4327(2) 0.11573(13) 0.0203(6) Uani 1 1 d . . . . .
C73 C 0.5918(3) 0.4963(2) 0.21804(13) 0.0198(6) Uani 1 1 d . . . . .
C74 C 0.6873(3) 0.5532(3) 0.18018(13) 0.0207(6) Uani 1 1 d . . . . .
C75 C 0.8110(3) 0.5578(3) 0.18862(13) 0.0214(6) Uani 1 1 d . . . . .
C76 C 0.8470(3) 0.5037(3) 0.23721(14) 0.0234(6) Uani 1 1 d . . . . .
C77 C 0.7589(3) 0.4432(3) 0.27539(14) 0.0245(6) Uani 1 1 d . . . . .
C78 C 0.6345(3) 0.4419(3) 0.26535(14) 0.0223(6) Uani 1 1 d . . . . .
C79 C 0.4131(3) 0.6458(3) 0.21274(13) 0.0212(6) Uani 1 1 d . . . . .
C80 C 0.4171(3) 0.7357(3) 0.17036(14) 0.0237(6) Uani 1 1 d . . . . .
C81 C 0.4156(3) 0.8416(3) 0.17717(15) 0.0271(7) Uani 1 1 d . . . . .
C82 C 0.4061(3) 0.8629(3) 0.22846(16) 0.0280(7) Uani 1 1 d . . . . .
C83 C 0.4000(3) 0.7769(3) 0.27242(15) 0.0272(7) Uani 1 1 d . . . . .
C84 C 0.4060(3) 0.6727(3) 0.26351(14) 0.0234(6) Uani 1 1 d . . . . .
C85 C 0.3411(3) 0.4342(3) 0.25128(12) 0.0197(6) Uani 1 1 d . . . . .
C86 C 0.2249(3) 0.4633(3) 0.28210(13) 0.0211(6) Uani 1 1 d . . . . .
C87 C 0.1475(3) 0.3890(3) 0.31873(13) 0.0227(6) Uani 1 1 d . . . . .
C88 C 0.1825(3) 0.2796(3) 0.32448(13) 0.0253(7) Uani 1 1 d . . . . .
C89 C 0.2956(3) 0.2454(3) 0.29377(13) 0.0233(6) Uani 1 1 d . . . . .
C90 C 0.3702(3) 0.3219(3) 0.25822(13) 0.0211(6) Uani 1 1 d . . . . .
B1 B 0.4399(3) 0.5164(3) 0.20729(14) 0.0186(6) Uani 1 1 d . . . . .
Dy2 Dy 0.69385(2) 0.79544(2) 0.43691(2) 0.03099(7) Uani 1 1 d D . . . .
N3 N 0.5058(4) 0.9264(3) 0.44521(12) 0.0340(7) Uani 1 1 d . . . . .
N4 N 0.6511(4) 0.9147(3) 0.50335(13) 0.0355(7) Uani 1 1 d . . . . .
C24 C 0.3940(4) 0.9735(3) 0.42926(15) 0.0361(8) Uani 1 1 d . . . . .
H24 H 0.3669 0.9523 0.3999 0.043 Uiso 1 1 calc R . . . .
C25 C 0.5392(4) 0.9607(3) 0.48723(14) 0.0321(8) Uani 1 1 d . . . . .
C26 C 0.6820(5) 0.9490(3) 0.54588(16) 0.0386(9) Uani 1 1 d . . . . .
H26 H 0.7590 0.9184 0.5591 0.046 Uiso 1 1 calc R . . . .
C27 C 0.8044(11) 0.9642(7) 0.3736(4) 0.0330(18) Uani 0.57(2) 1 d D U P A 1
C28 C 0.7631(10) 0.9065(8) 0.3387(3) 0.0294(17) Uani 0.57(2) 1 d D U P A 1
C29 C 0.8404(11) 0.8061(8) 0.3405(3) 0.0321(18) Uani 0.57(2) 1 d D U P A 1
C30 C 0.9277(7) 0.8021(8) 0.3763(4) 0.0354(19) Uani 0.57(2) 1 d D U P A 1
C31 C 0.9054(8) 0.8981(8) 0.3975(5) 0.0346(18) Uani 0.57(2) 1 d D U P A 1
C32 C 0.766(2) 1.0805(11) 0.3791(8) 0.035(3) Uani 0.57(2) 1 d D U P A 1
H32A H 0.6776 1.1000 0.3725 0.052 Uiso 0.57(2) 1 calc GR . P A 1
H32B H 0.8250 1.1285 0.3523 0.052 Uiso 0.57(2) 1 calc GR . P A 1
H32C H 0.7719 1.0885 0.4159 0.052 Uiso 0.57(2) 1 calc GR . P A 1
C33 C 0.6555(12) 0.9418(12) 0.3065(5) 0.036(2) Uani 0.57(2) 1 d D U P A 1
H33A H 0.5942 0.8853 0.3154 0.054 Uiso 0.57(2) 1 calc GR . P A 1
H33B H 0.6913 0.9538 0.2675 0.054 Uiso 0.57(2) 1 calc GR . P A 1
H33C H 0.6109 1.0094 0.3155 0.054 Uiso 0.57(2) 1 calc GR . P A 1
C34 C 0.8328(15) 0.7285(10) 0.3037(4) 0.045(3) Uani 0.57(2) 1 d D U P A 1
H34A H 0.7431 0.7102 0.3082 0.067 Uiso 0.57(2) 1 calc GR . P A 1
H34B H 0.8878 0.6621 0.3136 0.067 Uiso 0.57(2) 1 calc GR . P A 1
H34C H 0.8625 0.7629 0.2657 0.067 Uiso 0.57(2) 1 calc GR . P A 1
C35 C 1.0497(11) 0.7249(9) 0.3794(5) 0.044(2) Uani 0.57(2) 1 d D U P A 1
H35A H 1.1241 0.7609 0.3563 0.065 Uiso 0.57(2) 1 calc GR . P A 1
H35B H 1.0387 0.6591 0.3668 0.065 Uiso 0.57(2) 1 calc GR . P A 1
H35C H 1.0643 0.7052 0.4172 0.065 Uiso 0.57(2) 1 calc GR . P A 1
C36 C 0.9961(19) 0.9373(14) 0.4276(7) 0.041(3) Uani 0.57(2) 1 d D U P A 1
H36A H 1.0609 0.9799 0.4013 0.061 Uiso 0.57(2) 1 calc GR . P A 1
H36B H 1.0395 0.8746 0.4488 0.061 Uiso 0.57(2) 1 calc GR . P A 1
H36C H 0.9464 0.9826 0.4522 0.061 Uiso 0.57(2) 1 calc GR . P A 1
C47 C 0.7384(14) 0.9259(10) 0.3418(4) 0.031(2) Uani 0.43(2) 1 d D U P A 2
C48 C 0.8044(15) 0.8245(11) 0.3343(3) 0.031(2) Uani 0.43(2) 1 d D U P A 2
C49 C 0.9075(10) 0.8041(11) 0.3644(5) 0.034(2) Uani 0.43(2) 1 d D U P A 2
C50 C 0.9054(10) 0.8933(11) 0.3904(6) 0.036(2) Uani 0.43(2) 1 d D U P A 2
C51 C 0.8005(14) 0.9686(8) 0.3765(5) 0.031(2) Uani 0.43(2) 1 d D U P A 2
C52 C 0.6271(17) 0.9781(15) 0.3140(7) 0.035(3) Uani 0.43(2) 1 d D U P A 2
H52A H 0.5595 0.9270 0.3214 0.052 Uiso 0.43(2) 1 calc GR . P A 2
H52B H 0.6574 0.9974 0.2746 0.052 Uiso 0.43(2) 1 calc GR . P A 2
H52C H 0.5918 1.0438 0.3278 0.052 Uiso 0.43(2) 1 calc GR . P A 2
C53 C 0.772(2) 0.7578(12) 0.2968(5) 0.043(3) Uani 0.43(2) 1 d D U P A 2
H53A H 0.8207 0.6868 0.3020 0.064 Uiso 0.43(2) 1 calc GR . P A 2
H53B H 0.7946 0.7957 0.2589 0.064 Uiso 0.43(2) 1 calc GR . P A 2
H53C H 0.6790 0.7475 0.3051 0.064 Uiso 0.43(2) 1 calc GR . P A 2
C54 C 1.0070(16) 0.7088(10) 0.3682(7) 0.044(3) Uani 0.43(2) 1 d D U P A 2
H54A H 0.9754 0.6483 0.3573 0.066 Uiso 0.43(2) 1 calc GR . P A 2
H54B H 1.0226 0.6863 0.4058 0.066 Uiso 0.43(2) 1 calc GR . P A 2
H54C H 1.0879 0.7299 0.3440 0.066 Uiso 0.43(2) 1 calc GR . P A 2
C55 C 0.988(3) 0.903(2) 0.4314(11) 0.051(5) Uani 0.43(2) 1 d D U P A 2
H55A H 1.0666 0.9386 0.4123 0.076 Uiso 0.43(2) 1 calc GR . P A 2
H55B H 1.0127 0.8301 0.4511 0.076 Uiso 0.43(2) 1 calc GR . P A 2
H55C H 0.9394 0.9457 0.4573 0.076 Uiso 0.43(2) 1 calc GR . P A 2
C56 C 0.763(3) 1.0757(16) 0.3940(11) 0.039(5) Uani 0.43(2) 1 d D U P A 2
H56A H 0.6790 1.1050 0.3838 0.059 Uiso 0.43(2) 1 calc GR . P A 2
H56B H 0.8284 1.1269 0.3759 0.059 Uiso 0.43(2) 1 calc GR . P A 2
H56C H 0.7563 1.0651 0.4336 0.059 Uiso 0.43(2) 1 calc GR . P A 2
C57 C 0.7284(8) 0.6195(5) 0.5092(3) 0.0254(14) Uani 0.489(5) 1 d D U P B 2
C58 C 0.7261(9) 0.5839(5) 0.4599(3) 0.0219(15) Uani 0.489(5) 1 d D U P B 2
C59 C 0.5981(8) 0.6092(6) 0.4478(5) 0.0268(18) Uani 0.489(5) 1 d D U P B 2
C60 C 0.5227(7) 0.6626(6) 0.4887(4) 0.0313(18) Uani 0.489(5) 1 d D U P B 2
C61 C 0.6031(10) 0.6669(6) 0.5273(3) 0.0278(16) Uani 0.489(5) 1 d D U P B 2
C62 C 0.8399(12) 0.6030(9) 0.5397(5) 0.058(3) Uani 0.489(5) 1 d . U P B 2
H62A H 0.9211 0.6117 0.5136 0.087 Uiso 0.489(5) 1 calc GR . P B 2
H62B H 0.8415 0.5298 0.5623 0.087 Uiso 0.489(5) 1 calc GR . P B 2
H62C H 0.8298 0.6568 0.5629 0.087 Uiso 0.489(5) 1 calc GR . P B 2
C63 C 0.8336(9) 0.5164(7) 0.4323(4) 0.043(2) Uani 0.489(5) 1 d . U P B 2
H63A H 0.8311 0.5306 0.3932 0.064 Uiso 0.489(5) 1 calc GR . P B 2
H63B H 0.8231 0.4393 0.4477 0.064 Uiso 0.489(5) 1 calc GR . P B 2
H63C H 0.9168 0.5353 0.4378 0.064 Uiso 0.489(5) 1 calc GR . P B 2
C64 C 0.5558(11) 0.5881(8) 0.3990(4) 0.048(3) Uani 0.489(5) 1 d . U P B 2
H64A H 0.5229 0.6565 0.3780 0.073 Uiso 0.489(5) 1 calc GR . P B 2
H64B H 0.4872 0.5376 0.4106 0.073 Uiso 0.489(5) 1 calc GR . P B 2
H64C H 0.6293 0.5562 0.3763 0.073 Uiso 0.489(5) 1 calc GR . P B 2
C65 C 0.3854(10) 0.7003(8) 0.4891(6) 0.065(3) Uani 0.489(5) 1 d . U P B 2
H65A H 0.3579 0.7472 0.5157 0.098 Uiso 0.489(5) 1 calc GR . P B 2
H65B H 0.3329 0.6376 0.4989 0.098 Uiso 0.489(5) 1 calc GR . P B 2
H65C H 0.3744 0.7413 0.4528 0.098 Uiso 0.489(5) 1 calc GR . P B 2
C66 C 0.5634(14) 0.7058(8) 0.5796(4) 0.064(3) Uani 0.489(5) 1 d . U P B 2
H66A H 0.6303 0.7491 0.5842 0.097 Uiso 0.489(5) 1 calc GR . P B 2
H66B H 0.5524 0.6432 0.6099 0.097 Uiso 0.489(5) 1 calc GR . P B 2
H66C H 0.4816 0.7505 0.5789 0.097 Uiso 0.489(5) 1 calc GR . P B 2
Dy1 Dy 1.02315(2) 0.11249(2) 0.11428(2) 0.01797(6) Uani 1 1 d . . . . .
N1 N 1.0969(3) -0.0158(2) 0.05366(11) 0.0201(5) Uani 1 1 d . . . . .
N2 N 0.9197(3) 0.1025(2) 0.03817(11) 0.0197(5) Uani 1 1 d . . . . .
C1 C 1.0043(3) 0.0221(2) 0.02318(12) 0.0178(6) Uani 1 1 d . . . . .
C2 C 1.1808(3) -0.0975(3) 0.03783(13) 0.0211(6) Uani 1 1 d . . . . .
H2 H 1.2479 -0.1260 0.0581 0.025 Uiso 1 1 calc R . . . .
C3 C 0.8279(3) 0.1402(3) 0.00637(13) 0.0208(6) Uani 1 1 d . . . . .
H3 H 0.7677 0.1981 0.0151 0.025 Uiso 1 1 calc R . . . .
C4 C 0.7963(3) 0.0588(3) 0.17171(13) 0.0206(6) Uani 1 1 d . . . . .
C5 C 0.8569(3) 0.1037(3) 0.20609(13) 0.0202(6) Uani 1 1 d . . . . .
C6 C 0.9663(3) 0.0319(3) 0.21899(13) 0.0215(6) Uani 1 1 d . . . . .
C7 C 0.9718(3) -0.0568(3) 0.19261(13) 0.0231(6) Uani 1 1 d . . . . .
C8 C 0.8662(3) -0.0411(3) 0.16355(13) 0.0210(6) Uani 1 1 d . . . . .
C9 C 0.6730(3) 0.1056(3) 0.15152(14) 0.0260(7) Uani 1 1 d . . . . .
H9A H 0.6783 0.1836 0.1370 0.039 Uiso 1 1 calc GR . . . .
H9B H 0.5999 0.0940 0.1817 0.039 Uiso 1 1 calc GR . . . .
H9C H 0.6606 0.0696 0.1227 0.039 Uiso 1 1 calc GR . . . .
C10 C 0.8019(3) 0.2011(3) 0.22983(14) 0.0250(6) Uani 1 1 d . . . . .
H10A H 0.8632 0.2199 0.2501 0.037 Uiso 1 1 calc GR . . . .
H10B H 0.7202 0.1845 0.2545 0.037 Uiso 1 1 calc GR . . . .
H10C H 0.7862 0.2624 0.2004 0.037 Uiso 1 1 calc GR . . . .
C11 C 1.0517(3) 0.0402(3) 0.25861(14) 0.0284(7) Uani 1 1 d . . . . .
H11A H 1.1415 0.0192 0.2441 0.043 Uiso 1 1 calc GR . . . .
H11B H 1.0241 -0.0085 0.2935 0.043 Uiso 1 1 calc GR . . . .
H11C H 1.0450 0.1151 0.2641 0.043 Uiso 1 1 calc GR . . . .
C12 C 1.0705(4) -0.1525(3) 0.19566(16) 0.0334(8) Uani 1 1 d . . . . .
H12A H 1.0445 -0.2078 0.1791 0.050 Uiso 1 1 calc GR . . . .
H12B H 1.0765 -0.1832 0.2339 0.050 Uiso 1 1 calc GR . . . .
H12C H 1.1550 -0.1287 0.1760 0.050 Uiso 1 1 calc GR . . . .
C13 C 0.8272(4) -0.1195(3) 0.13405(15) 0.0281(7) Uani 1 1 d . . . . .
H13A H 0.7892 -0.0791 0.1028 0.042 Uiso 1 1 calc GR . . . .
H13B H 0.7636 -0.1658 0.1588 0.042 Uiso 1 1 calc GR . . . .
H13C H 0.9036 -0.1648 0.1213 0.042 Uiso 1 1 calc GR . . . .
C14 C 1.0532(3) 0.3183(3) 0.07819(13) 0.0197(6) Uani 1 1 d . . . . .
C15 C 1.1299(3) 0.2662(3) 0.03728(13) 0.0203(6) Uani 1 1 d . . . . .
C16 C 1.2356(3) 0.2055(3) 0.05920(13) 0.0208(6) Uani 1 1 d . . . . .
C17 C 1.2243(3) 0.2192(2) 0.11389(13) 0.0201(6) Uani 1 1 d . . . . .
C18 C 1.1125(3) 0.2895(3) 0.12518(13) 0.0208(6) Uani 1 1 d . . . . .
C19 C 0.9337(3) 0.3936(3) 0.07193(15) 0.0280(7) Uani 1 1 d . . . . .
H19A H 0.8954 0.3797 0.0422 0.042 Uiso 1 1 calc GR . . . .
H19B H 0.9569 0.4691 0.0635 0.042 Uiso 1 1 calc GR . . . .
H19C H 0.8711 0.3810 0.1059 0.042 Uiso 1 1 calc GR . . . .
C20 C 1.1135(4) 0.2843(3) -0.02122(13) 0.0270(7) Uani 1 1 d . . . . .
H20A H 1.1714 0.3388 -0.0433 0.040 Uiso 1 1 calc GR . . . .
H20B H 1.0238 0.3100 -0.0243 0.040 Uiso 1 1 calc GR . . . .
H20C H 1.1348 0.2159 -0.0342 0.040 Uiso 1 1 calc GR . . . .
C21 C 1.3468(3) 0.1474(3) 0.02790(14) 0.0264(7) Uani 1 1 d . . . . .
H21A H 1.3158 0.1183 0.0004 0.040 Uiso 1 1 calc GR . . . .
H21B H 1.3845 0.0877 0.0530 0.040 Uiso 1 1 calc GR . . . .
H21C H 1.4126 0.1984 0.0099 0.040 Uiso 1 1 calc GR . . . .
C22 C 1.3219(3) 0.1789(3) 0.15079(14) 0.0259(7) Uani 1 1 d . . . . .
H22A H 1.2770 0.1586 0.1884 0.039 Uiso 1 1 calc GR . . . .
H22B H 1.3790 0.2364 0.1482 0.039 Uiso 1 1 calc GR . . . .
H22C H 1.3733 0.1154 0.1398 0.039 Uiso 1 1 calc GR . . . .
C23 C 1.0756(3) 0.3373(3) 0.17561(14) 0.0258(7) Uani 1 1 d . . . . .
H23A H 1.0987 0.2840 0.2070 0.039 Uiso 1 1 calc GR . . . .
H23B H 0.9823 0.3565 0.1819 0.039 Uiso 1 1 calc GR . . . .
H23C H 1.1220 0.4026 0.1708 0.039 Uiso 1 1 calc GR . . . .
C37 C 0.7208(9) 0.5879(5) 0.4807(4) 0.0274(16) Uani 0.511(5) 1 d D U P B 1
C38 C 0.6364(8) 0.5944(5) 0.4432(4) 0.0263(17) Uani 0.511(5) 1 d D U P B 1
C39 C 0.5195(7) 0.6448(5) 0.4653(3) 0.0267(15) Uani 0.511(5) 1 d D U P B 1
C40 C 0.5303(7) 0.6728(5) 0.5137(3) 0.0242(13) Uani 0.511(5) 1 d D U P B 1
C41 C 0.6561(9) 0.6379(6) 0.5236(3) 0.0279(15) Uani 0.511(5) 1 d D U P B 1
C42 C 0.8528(9) 0.5301(8) 0.4795(5) 0.057(3) Uani 0.511(5) 1 d . U P B 1
H42A H 0.8925 0.5278 0.4417 0.085 Uiso 0.511(5) 1 calc GR . P B 1
H42B H 0.8457 0.4558 0.5007 0.085 Uiso 0.511(5) 1 calc GR . P B 1
H42C H 0.9066 0.5688 0.4952 0.085 Uiso 0.511(5) 1 calc GR . P B 1
C43 C 0.6584(12) 0.5358(7) 0.3959(4) 0.052(3) Uani 0.511(5) 1 d . U P B 1
H43A H 0.7494 0.5371 0.3784 0.079 Uiso 0.511(5) 1 calc GR . P B 1
H43B H 0.6036 0.5721 0.3694 0.079 Uiso 0.511(5) 1 calc GR . P B 1
H43C H 0.6363 0.4603 0.4094 0.079 Uiso 0.511(5) 1 calc GR . P B 1
C44 C 0.3934(9) 0.6519(7) 0.4414(4) 0.044(2) Uani 0.511(5) 1 d . U P B 1
H44A H 0.4154 0.6472 0.4029 0.066 Uiso 0.511(5) 1 calc GR . P B 1
H44B H 0.3440 0.7211 0.4449 0.066 Uiso 0.511(5) 1 calc GR . P B 1
H44C H 0.3412 0.5918 0.4614 0.066 Uiso 0.511(5) 1 calc GR . P B 1
C45 C 0.4174(10) 0.7170(7) 0.5517(4) 0.047(2) Uani 0.511(5) 1 d . U P B 1
H45A H 0.3638 0.6578 0.5717 0.071 Uiso 0.511(5) 1 calc GR . P B 1
H45B H 0.3653 0.7728 0.5304 0.071 Uiso 0.511(5) 1 calc GR . P B 1
H45C H 0.4506 0.7490 0.5777 0.071 Uiso 0.511(5) 1 calc GR . P B 1
C46 C 0.7053(11) 0.6452(8) 0.5738(3) 0.052(2) Uani 0.511(5) 1 d . U P B 1
H46A H 0.7170 0.5722 0.5958 0.078 Uiso 0.511(5) 1 calc GR . P B 1
H46B H 0.6428 0.6899 0.5951 0.078 Uiso 0.511(5) 1 calc GR . P B 1
H46C H 0.7883 0.6784 0.5634 0.078 Uiso 0.511(5) 1 calc GR . P B 1

loop_
_atom_site_aniso_label
_atom_site_aniso_U_11
_atom_site_aniso_U_22
_atom_site_aniso_U_33
_atom_site_aniso_U_23
_atom_site_aniso_U_13
_atom_site_aniso_U_12
F1 0.0188(9) 0.0310(10) 0.0299(10) -0.0083(8) -0.0068(7) 0.0024(7)
F2 0.0247(10) 0.0379(11) 0.0319(10) -0.0010(9) -0.0173(8) -0.0016(8)
F3 0.0398(11) 0.0343(11) 0.0201(9) -0.0023(8) -0.0083(8) -0.0163(9)
F4 0.0367(11) 0.0246(10) 0.0275(10) -0.0086(8) -0.0022(8) -0.0025(8)
F5 0.0215(9) 0.0255(10) 0.0293(10) -0.0065(8) -0.0059(7) 0.0027(7)
F6 0.0217(9) 0.0258(9) 0.0246(9) 0.0006(7) -0.0073(7) -0.0015(7)
F7 0.0209(9) 0.0317(10) 0.0317(10) -0.0060(8) -0.0036(8) -0.0051(8)
F8 0.0189(9) 0.0352(11) 0.0361(11) -0.0145(9) -0.0131(8) 0.0018(8)
F9 0.0320(10) 0.0334(11) 0.0336(11) 0.0006(9) -0.0212(9) -0.0018(8)
F10 0.0312(10) 0.0277(10) 0.0300(10) 0.0066(8) -0.0148(8) -0.0088(8)
F11 0.0312(10) 0.0213(9) 0.0244(9) -0.0011(7) -0.0077(8) -0.0009(7)
F12 0.0564(14) 0.0192(10) 0.0382(12) 0.0026(9) -0.0146(10) -0.0027(9)
F13 0.0468(13) 0.0167(9) 0.0476(13) -0.0079(9) -0.0180(10) 0.0017(8)
F14 0.0471(12) 0.0259(10) 0.0338(11) -0.0104(8) -0.0179(10) -0.0009(9)
F15 0.0432(11) 0.0200(9) 0.0251(9) -0.0029(7) -0.0172(8) -0.0016(8)
F16 0.0229(9) 0.0219(9) 0.0312(10) -0.0081(8) -0.0065(7) 0.0032(7)
F17 0.0235(9) 0.0411(12) 0.0222(9) -0.0078(8) -0.0022(7) -0.0014(8)
F18 0.0373(11) 0.0334(11) 0.0283(10) 0.0030(8) -0.0022(9) -0.0141(9)
F19 0.0430(12) 0.0179(9) 0.0354(11) -0.0019(8) -0.0105(9) -0.0037(8)
F20 0.0241(9) 0.0199(9) 0.0301(10) -0.0069(7) -0.0053(7) 0.0009(7)
C67 0.0191(14) 0.0169(14) 0.0224(14) -0.0016(11) -0.0071(11) -0.0035(11)
C68 0.0200(14) 0.0210(15) 0.0238(15) -0.0010(12) -0.0042(12) -0.0017(11)
C69 0.0212(15) 0.0286(17) 0.0250(16) 0.0038(13) -0.0093(12) -0.0063(12)
C70 0.0336(17) 0.0270(16) 0.0176(14) -0.0001(12) -0.0074(12) -0.0119(13)
C71 0.0275(16) 0.0190(14) 0.0220(15) -0.0032(12) 0.0006(12) -0.0101(12)
C72 0.0199(14) 0.0168(14) 0.0241(15) 0.0000(11) -0.0063(11) -0.0046(11)
C73 0.0202(14) 0.0174(14) 0.0232(15) -0.0045(11) -0.0073(11) -0.0003(11)
C74 0.0235(15) 0.0176(14) 0.0208(14) -0.0017(11) -0.0065(12) 0.0004(11)
C75 0.0193(14) 0.0193(14) 0.0276(15) -0.0095(12) -0.0034(12) -0.0009(11)
C76 0.0172(14) 0.0253(16) 0.0332(17) -0.0140(13) -0.0109(12) 0.0026(11)
C77 0.0284(16) 0.0208(15) 0.0275(16) -0.0047(12) -0.0154(13) 0.0029(12)
C78 0.0212(14) 0.0200(15) 0.0268(16) -0.0032(12) -0.0080(12) -0.0018(11)
C79 0.0163(13) 0.0206(15) 0.0274(15) -0.0033(12) -0.0085(11) 0.0014(11)
C80 0.0197(14) 0.0242(16) 0.0269(16) -0.0034(13) -0.0070(12) 0.0017(12)
C81 0.0297(17) 0.0187(15) 0.0320(17) 0.0011(13) -0.0123(14) 0.0025(12)
C82 0.0289(17) 0.0167(15) 0.0416(19) -0.0078(13) -0.0130(14) 0.0008(12)
C83 0.0294(17) 0.0239(16) 0.0318(17) -0.0068(13) -0.0144(14) 0.0012(13)
C84 0.0238(15) 0.0196(15) 0.0285(16) -0.0018(12) -0.0120(12) -0.0009(12)
C85 0.0207(14) 0.0218(15) 0.0182(13) -0.0048(11) -0.0072(11) -0.0005(11)
C86 0.0225(14) 0.0214(15) 0.0226(14) -0.0064(12) -0.0096(12) -0.0007(11)
C87 0.0204(14) 0.0312(17) 0.0182(14) -0.0059(12) -0.0067(11) -0.0006(12)
C88 0.0302(16) 0.0274(16) 0.0191(14) 0.0000(12) -0.0070(12) -0.0103(13)
C89 0.0301(16) 0.0172(14) 0.0253(15) -0.0037(12) -0.0111(13) -0.0034(12)
C90 0.0216(14) 0.0236(15) 0.0199(14) -0.0053(12) -0.0069(11) -0.0011(12)
B1 0.0195(15) 0.0157(15) 0.0221(16) -0.0035(12) -0.0081(12) 0.0002(12)
Dy2 0.05097(14) 0.02083(11) 0.01919(10) -0.00463(7) -0.00343(8) 0.00247(9)
N3 0.058(2) 0.0249(15) 0.0200(13) -0.0059(11) -0.0133(13) 0.0060(14)
N4 0.055(2) 0.0266(15) 0.0266(15) -0.0097(12) -0.0127(14) 0.0094(14)
C24 0.056(2) 0.0309(19) 0.0240(17) -0.0086(14) -0.0155(16) 0.0063(17)
C25 0.053(2) 0.0234(17) 0.0198(15) -0.0043(13) -0.0124(15) 0.0077(16)
C26 0.058(3) 0.0310(19) 0.0287(18) -0.0090(15) -0.0169(17) 0.0097(17)
C27 0.041(3) 0.028(3) 0.032(3) -0.006(3) -0.009(3) -0.006(3)
C28 0.040(4) 0.026(3) 0.024(3) -0.003(2) -0.006(2) -0.011(3)
C29 0.052(4) 0.027(3) 0.017(3) -0.001(2) -0.003(3) -0.012(3)
C30 0.056(3) 0.033(3) 0.014(3) -0.001(3) -0.006(3) 0.002(3)
C31 0.046(3) 0.039(3) 0.021(3) -0.010(3) -0.008(3) 0.003(3)
C32 0.049(6) 0.023(4) 0.031(9) -0.002(4) -0.003(6) -0.005(4)
C33 0.041(5) 0.040(7) 0.028(4) 0.002(4) -0.008(4) -0.017(4)
C34 0.058(7) 0.043(6) 0.032(4) -0.015(4) 0.013(4) -0.021(5)
C35 0.030(5) 0.039(5) 0.061(6) -0.013(4) 0.001(4) -0.005(4)
C36 0.038(5) 0.047(9) 0.040(5) -0.002(5) -0.018(4) -0.013(6)
C47 0.042(4) 0.025(4) 0.022(3) 0.001(3) -0.002(3) -0.009(3)
C48 0.049(4) 0.027(4) 0.016(3) 0.003(3) -0.005(3) -0.010(4)
C49 0.058(4) 0.033(3) 0.007(4) -0.002(3) -0.001(3) 0.006(3)
C50 0.048(4) 0.039(4) 0.021(4) -0.010(3) -0.007(3) 0.002(3)
C51 0.040(4) 0.029(4) 0.028(4) -0.007(3) -0.009(3) -0.006(4)
C52 0.045(7) 0.033(8) 0.024(6) 0.008(5) -0.010(5) -0.013(5)
C53 0.063(9) 0.036(6) 0.025(5) -0.011(4) 0.012(6) -0.012(6)
C54 0.033(7) 0.035(6) 0.057(8) -0.013(5) 0.011(6) -0.004(5)
C55 0.045(8) 0.056(13) 0.049(7) -0.004(9) -0.004(6) -0.009(9)
C56 0.045(7) 0.032(6) 0.038(13) -0.004(6) 0.003(9) -0.014(5)
C57 0.032(3) 0.023(3) 0.022(3) -0.007(2) -0.006(3) 0.001(3)
C58 0.028(3) 0.025(3) 0.016(3) -0.012(3) -0.003(3) -0.004(2)
C59 0.022(4) 0.037(3) 0.020(3) -0.001(3) -0.002(3) -0.009(3)
C60 0.030(3) 0.034(3) 0.025(4) -0.002(3) -0.001(4) 0.003(3)
C61 0.034(4) 0.025(3) 0.021(3) -0.007(2) 0.003(3) -0.002(3)
C62 0.079(6) 0.044(5) 0.061(6) 0.007(4) -0.053(5) -0.011(5)
C63 0.040(4) 0.025(4) 0.058(5) -0.011(4) 0.006(4) 0.000(3)
C64 0.075(6) 0.039(5) 0.037(4) 0.015(4) -0.035(5) -0.028(5)
C65 0.037(5) 0.027(4) 0.110(8) 0.019(5) 0.005(5) -0.002(4)
C66 0.116(8) 0.039(5) 0.026(4) -0.003(4) 0.023(5) -0.020(5)
Dy1 0.01999(9) 0.01869(9) 0.01628(9) -0.00454(6) -0.00288(6) -0.00430(6)
N1 0.0221(12) 0.0188(12) 0.0203(12) -0.0039(10) -0.0060(10) -0.0015(10)
N2 0.0208(12) 0.0190(12) 0.0202(12) -0.0059(10) -0.0041(10) 0.0000(10)
C1 0.0178(13) 0.0181(14) 0.0182(13) -0.0040(11) -0.0037(10) -0.0019(11)
C2 0.0193(14) 0.0217(15) 0.0229(15) -0.0038(12) -0.0070(11) 0.0007(11)
C3 0.0191(14) 0.0187(14) 0.0250(15) -0.0044(12) -0.0063(11) 0.0011(11)
C4 0.0214(14) 0.0184(14) 0.0221(14) -0.0050(11) -0.0030(11) -0.0012(11)
C5 0.0202(14) 0.0200(14) 0.0204(14) -0.0039(11) -0.0023(11) -0.0030(11)
C6 0.0189(14) 0.0263(16) 0.0185(14) -0.0028(12) -0.0023(11) -0.0027(12)
C7 0.0244(15) 0.0213(15) 0.0214(15) -0.0011(12) -0.0025(12) -0.0006(12)
C8 0.0230(15) 0.0199(15) 0.0213(14) -0.0058(12) -0.0054(12) -0.0003(12)
C9 0.0205(15) 0.0292(17) 0.0294(16) -0.0066(13) -0.0071(12) -0.0005(12)
C10 0.0272(16) 0.0213(15) 0.0278(16) -0.0112(13) 0.0003(13) -0.0039(12)
C11 0.0242(16) 0.040(2) 0.0212(15) -0.0030(14) -0.0071(12) -0.0040(14)
C12 0.0343(19) 0.0283(18) 0.0338(19) -0.0004(14) -0.0087(15) 0.0077(15)
C13 0.0336(18) 0.0214(16) 0.0319(17) -0.0089(13) -0.0031(14) -0.0107(13)
C14 0.0190(14) 0.0197(14) 0.0210(14) -0.0051(11) -0.0030(11) -0.0031(11)
C15 0.0202(14) 0.0210(15) 0.0202(14) -0.0050(11) -0.0030(11) -0.0030(11)
C16 0.0245(15) 0.0182(14) 0.0201(14) -0.0042(11) -0.0034(12) -0.0027(11)
C17 0.0216(14) 0.0173(14) 0.0209(14) -0.0021(11) -0.0044(11) -0.0006(11)
C18 0.0212(14) 0.0184(14) 0.0229(15) -0.0046(11) -0.0024(11) -0.0037(11)
C19 0.0228(15) 0.0262(17) 0.0338(18) -0.0031(14) -0.0071(13) 0.0015(13)
C20 0.0333(17) 0.0274(17) 0.0194(15) 0.0000(12) -0.0046(13) -0.0077(13)
C21 0.0209(15) 0.0262(16) 0.0304(17) -0.0097(13) 0.0044(12) -0.0015(12)
C22 0.0256(16) 0.0250(16) 0.0295(16) -0.0039(13) -0.0129(13) -0.0014(12)
C23 0.0291(16) 0.0240(16) 0.0258(16) -0.0091(13) -0.0001(13) -0.0078(13)
C37 0.030(3) 0.028(3) 0.026(4) -0.010(3) -0.005(3) 0.001(2)
C38 0.023(4) 0.033(3) 0.021(3) -0.003(3) 0.005(3) -0.016(3)
C39 0.034(3) 0.027(3) 0.012(3) 0.006(3) 0.000(3) 0.002(3)
C40 0.031(3) 0.023(3) 0.020(3) -0.007(3) -0.007(3) -0.001(2)
C41 0.028(3) 0.034(3) 0.021(3) -0.003(3) -0.004(3) -0.008(3)
C42 0.040(4) 0.033(4) 0.080(7) 0.015(4) -0.004(4) 0.004(3)
C43 0.095(8) 0.024(4) 0.037(4) -0.013(3) 0.006(5) -0.021(4)
C44 0.048(5) 0.040(4) 0.043(4) 0.010(3) -0.019(4) -0.014(4)
C45 0.058(5) 0.034(4) 0.039(4) -0.004(3) 0.018(4) -0.007(4)
C46 0.079(6) 0.052(5) 0.030(4) 0.011(3) -0.031(4) -0.030(5)

_geom_special_details            
;
 All esds (except the esd in the dihedral angle between two l.s. planes)
 are estimated using the full covariance matrix.  The cell esds are taken
 into account individually in the estimation of esds in distances, angles
 and torsion angles; correlations between esds in cell parameters are only
 used when they are defined by crystal symmetry.  An approximate (isotropic)
 treatment of cell esds is used for estimating esds involving l.s. planes.
;
loop_
_geom_bond_atom_site_label_1
_geom_bond_atom_site_label_2
_geom_bond_distance
_geom_bond_site_symmetry_2
_geom_bond_publ_flag
F1 C68 1.361(4) . ?
F2 C69 1.347(4) . ?
F3 C70 1.345(4) . ?
F4 C71 1.351(4) . ?
F5 C72 1.349(4) . ?
F6 C74 1.350(4) . ?
F7 C75 1.346(4) . ?
F8 C76 1.338(4) . ?
F9 C77 1.343(4) . ?
F10 C78 1.355(4) . ?
F11 C80 1.349(4) . ?
F12 C81 1.347(4) . ?
F13 C82 1.342(4) . ?
F14 C83 1.346(4) . ?
F15 C84 1.357(4) . ?
F16 C86 1.347(4) . ?
F17 C87 1.349(4) . ?
F18 C88 1.350(4) . ?
F19 C89 1.342(4) . ?
F20 C90 1.350(4) . ?
C67 C68 1.394(4) . ?
C67 C72 1.388(5) . ?
C67 B1 1.648(4) . ?
C68 C69 1.370(5) . ?
C69 C70 1.382(5) . ?
C70 C71 1.372(5) . ?
C71 C72 1.391(5) . ?
C73 C74 1.400(4) . ?
C73 C78 1.384(4) . ?
C73 B1 1.662(4) . ?
C74 C75 1.375(4) . ?
C75 C76 1.381(5) . ?
C76 C77 1.375(5) . ?
C77 C78 1.389(4) . ?
C79 C80 1.387(5) . ?
C79 C84 1.396(5) . ?
C79 B1 1.661(5) . ?
C80 C81 1.385(5) . ?
C81 C82 1.376(5) . ?
C82 C83 1.380(5) . ?
C83 C84 1.378(5) . ?
C85 C86 1.385(4) . ?
C85 C90 1.398(5) . ?
C85 B1 1.649(5) . ?
C86 C87 1.388(5) . ?
C87 C88 1.375(5) . ?
C88 C89 1.379(5) . ?
C89 C90 1.378(5) . ?
N3 C24 1.356(5) . ?
N3 C25 1.358(5) . ?
N4 C25 1.354(5) . ?
N4 C26 1.359(5) . ?
C24 H24 0.9500 . ?
C24 C26 1.381(6) 2_676 ?
C25 C25 1.411(7) 2_676 ?
C26 C24 1.381(6) 2_676 ?
C26 H26 0.9500 . ?
C27 C28 1.421(9) . ?
C27 C31 1.428(9) . ?
C27 C32 1.509(10) . ?
C28 C29 1.427(9) . ?
C28 C33 1.501(10) . ?
C29 C30 1.407(9) . ?
C29 C34 1.515(9) . ?
C30 C31 1.413(10) . ?
C30 C35 1.532(9) . ?
C31 C36 1.521(10) . ?
C32 H32A 0.9800 . ?
C32 H32B 0.9800 . ?
C32 H32C 0.9800 . ?
C33 H33A 0.9800 . ?
C33 H33B 0.9800 . ?
C33 H33C 0.9800 . ?
C34 H34A 0.9800 . ?
C34 H34B 0.9800 . ?
C34 H34C 0.9800 . ?
C35 H35A 0.9800 . ?
C35 H35B 0.9800 . ?
C35 H35C 0.9800 . ?
C36 H36A 0.9800 . ?
C36 H36B 0.9800 . ?
C36 H36C 0.9800 . ?
C47 C48 1.423(11) . ?
C47 C51 1.420(11) . ?
C47 C52 1.506(12) . ?
C48 C49 1.420(11) . ?
C48 C53 1.513(11) . ?
C49 C50 1.424(11) . ?
C49 C54 1.507(11) . ?
C50 C51 1.424(11) . ?
C50 C55 1.520(12) . ?
C51 C56 1.505(12) . ?
C52 H52A 0.9800 . ?
C52 H52B 0.9800 . ?
C52 H52C 0.9800 . ?
C53 H53A 0.9800 . ?
C53 H53B 0.9800 . ?
C53 H53C 0.9800 . ?
C54 H54A 0.9800 . ?
C54 H54B 0.9800 . ?
C54 H54C 0.9800 . ?
C55 H55A 0.9800 . ?
C55 H55B 0.9800 . ?
C55 H55C 0.9800 . ?
C56 H56A 0.9800 . ?
C56 H56B 0.9800 . ?
C56 H56C 0.9800 . ?
C57 C58 1.430(8) . ?
C57 C61 1.425(9) . ?
C57 C62 1.504(11) . ?
C58 C59 1.431(10) . ?
C58 C63 1.501(11) . ?
C59 C60 1.431(10) . ?
C59 C64 1.485(13) . ?
C60 C61 1.430(11) . ?
C60 C65 1.475(13) . ?
C61 C66 1.491(12) . ?
C62 H62A 0.9800 . ?
C62 H62B 0.9800 . ?
C62 H62C 0.9800 . ?
C63 H63A 0.9800 . ?
C63 H63B 0.9800 . ?
C63 H63C 0.9800 . ?
C64 H64A 0.9800 . ?
C64 H64B 0.9800 . ?
C64 H64C 0.9800 . ?
C65 H65A 0.9800 . ?
C65 H65B 0.9800 . ?
C65 H65C 0.9800 . ?
C66 H66A 0.9800 . ?
C66 H66B 0.9800 . ?
C66 H66C 0.9800 . ?
Dy1 N1 2.445(3) . ?
Dy1 N2 2.436(3) . ?
Dy1 C4 2.635(3) . ?
Dy1 C5 2.635(3) . ?
Dy1 C6 2.624(3) . ?
Dy1 C7 2.620(3) . ?
Dy1 C8 2.640(3) . ?
Dy1 C14 2.600(3) . ?
Dy1 C15 2.628(3) . ?
Dy1 C16 2.658(3) . ?
Dy1 C17 2.639(3) . ?
Dy1 C18 2.612(3) . ?
N1 C1 1.348(4) . ?
N1 C2 1.362(4) . ?
N2 C1 1.346(4) . ?
N2 C3 1.363(4) . ?
C1 C1 1.436(6) 2_755 ?
C2 H2 0.9500 . ?
C2 C3 1.374(5) 2_755 ?
C3 C2 1.374(5) 2_755 ?
C3 H3 0.9500 . ?
C4 C5 1.419(4) . ?
C4 C8 1.425(4) . ?
C4 C9 1.505(4) . ?
C5 C6 1.432(4) . ?
C5 C10 1.500(4) . ?
C6 C7 1.419(5) . ?
C6 C11 1.504(4) . ?
C7 C8 1.428(5) . ?
C7 C12 1.506(5) . ?
C8 C13 1.501(4) . ?
C9 H9A 0.9800 . ?
C9 H9B 0.9800 . ?
C9 H9C 0.9800 . ?
C10 H10A 0.9800 . ?
C10 H10B 0.9800 . ?
C10 H10C 0.9800 . ?
C11 H11A 0.9800 . ?
C11 H11B 0.9800 . ?
C11 H11C 0.9800 . ?
C12 H12A 0.9800 . ?
C12 H12B 0.9800 . ?
C12 H12C 0.9800 . ?
C13 H13A 0.9800 . ?
C13 H13B 0.9800 . ?
C13 H13C 0.9800 . ?
C14 C15 1.427(4) . ?
C14 C18 1.419(4) . ?
C14 C19 1.506(4) . ?
C15 C16 1.418(4) . ?
C15 C20 1.501(4) . ?
C16 C17 1.425(4) . ?
C16 C21 1.504(4) . ?
C17 C18 1.419(4) . ?
C17 C22 1.502(4) . ?
C18 C23 1.506(4) . ?
C19 H19A 0.9800 . ?
C19 H19B 0.9800 . ?
C19 H19C 0.9800 . ?
C20 H20A 0.9800 . ?
C20 H20B 0.9800 . ?
C20 H20C 0.9800 . ?
C21 H21A 0.9800 . ?
C21 H21B 0.9800 . ?
C21 H21C 0.9800 . ?
C22 H22A 0.9800 . ?
C22 H22B 0.9800 . ?
C22 H22C 0.9800 . ?
C23 H23A 0.9800 . ?
C23 H23B 0.9800 . ?
C23 H23C 0.9800 . ?
C37 C38 1.412(10) . ?
C37 C41 1.409(10) . ?
C37 C42 1.499(12) . ?
C38 C39 1.401(9) . ?
C38 C43 1.517(13) . ?
C39 C40 1.385(9) . ?
C39 C44 1.554(11) . ?
C40 C41 1.405(9) . ?
C40 C45 1.523(11) . ?
C41 C46 1.496(10) . ?
C42 H42A 0.9800 . ?
C42 H42B 0.9800 . ?
C42 H42C 0.9800 . ?
C43 H43A 0.9800 . ?
C43 H43B 0.9800 . ?
C43 H43C 0.9800 . ?
C44 H44A 0.9800 . ?
C44 H44B 0.9800 . ?
C44 H44C 0.9800 . ?
C45 H45A 0.9800 . ?
C45 H45B 0.9800 . ?
C45 H45C 0.9800 . ?
C46 H46A 0.9800 . ?
C46 H46B 0.9800 . ?
C46 H46C 0.9800 . ?

loop_
_geom_angle_atom_site_label_1
_geom_angle_atom_site_label_2
_geom_angle_atom_site_label_3
_geom_angle
_geom_angle_site_symmetry_1
_geom_angle_site_symmetry_3
_geom_angle_publ_flag
C68 C67 B1 120.2(3) . . ?
C72 C67 C68 113.3(3) . . ?
C72 C67 B1 126.2(3) . . ?
F1 C68 C67 118.8(3) . . ?
F1 C68 C69 116.2(3) . . ?
C69 C68 C67 125.0(3) . . ?
F2 C69 C68 121.0(3) . . ?
F2 C69 C70 119.7(3) . . ?
C68 C69 C70 119.2(3) . . ?
F3 C70 C69 120.4(3) . . ?
F3 C70 C71 120.8(3) . . ?
C71 C70 C69 118.8(3) . . ?
F4 C71 C70 120.0(3) . . ?
F4 C71 C72 120.0(3) . . ?
C70 C71 C72 120.0(3) . . ?
F5 C72 C67 121.0(3) . . ?
F5 C72 C71 115.4(3) . . ?
C67 C72 C71 123.6(3) . . ?
C74 C73 B1 118.9(3) . . ?
C78 C73 C74 113.3(3) . . ?
C78 C73 B1 126.9(3) . . ?
F6 C74 C73 119.2(3) . . ?
F6 C74 C75 116.4(3) . . ?
C75 C74 C73 124.4(3) . . ?
F7 C75 C74 121.1(3) . . ?
F7 C75 C76 119.4(3) . . ?
C74 C75 C76 119.6(3) . . ?
F8 C76 C75 120.2(3) . . ?
F8 C76 C77 120.9(3) . . ?
C77 C76 C75 118.9(3) . . ?
F9 C77 C76 119.9(3) . . ?
F9 C77 C78 120.7(3) . . ?
C76 C77 C78 119.5(3) . . ?
F10 C78 C73 121.3(3) . . ?
F10 C78 C77 114.4(3) . . ?
C73 C78 C77 124.3(3) . . ?
C80 C79 C84 113.2(3) . . ?
C80 C79 B1 126.8(3) . . ?
C84 C79 B1 119.2(3) . . ?
F11 C80 C79 121.7(3) . . ?
F11 C80 C81 114.4(3) . . ?
C81 C80 C79 123.9(3) . . ?
F12 C81 C80 119.9(3) . . ?
F12 C81 C82 120.0(3) . . ?
C82 C81 C80 120.1(3) . . ?
F13 C82 C81 121.4(3) . . ?
F13 C82 C83 119.9(3) . . ?
C81 C82 C83 118.7(3) . . ?
F14 C83 C82 119.4(3) . . ?
F14 C83 C84 121.5(3) . . ?
C84 C83 C82 119.1(3) . . ?
F15 C84 C79 119.4(3) . . ?
F15 C84 C83 115.7(3) . . ?
C83 C84 C79 124.9(3) . . ?
C86 C85 C90 113.6(3) . . ?
C86 C85 B1 127.0(3) . . ?
C90 C85 B1 119.3(3) . . ?
F16 C86 C85 121.4(3) . . ?
F16 C86 C87 115.1(3) . . ?
C85 C86 C87 123.5(3) . . ?
F17 C87 C86 120.4(3) . . ?
F17 C87 C88 119.5(3) . . ?
C88 C87 C86 120.0(3) . . ?
F18 C88 C87 120.6(3) . . ?
F18 C88 C89 120.3(3) . . ?
C87 C88 C89 119.1(3) . . ?
F19 C89 C88 119.7(3) . . ?
F19 C89 C90 121.3(3) . . ?
C90 C89 C88 119.0(3) . . ?
F20 C90 C85 119.2(3) . . ?
F20 C90 C89 116.1(3) . . ?
C89 C90 C85 124.6(3) . . ?
C67 B1 C73 114.2(3) . . ?
C67 B1 C79 113.2(2) . . ?
C67 B1 C85 103.5(2) . . ?
C79 B1 C73 98.6(2) . . ?
C85 B1 C73 113.5(2) . . ?
C85 B1 C79 114.4(3) . . ?
C24 N3 C25 115.8(3) . . ?
C25 N4 C26 115.5(3) . . ?
N3 C24 H24 118.8 . . ?
N3 C24 C26 122.5(4) . 2_676 ?
C26 C24 H24 118.8 2_676 . ?
N3 C25 C25 121.6(5) . 2_676 ?
N4 C25 N3 116.3(3) . . ?
N4 C25 C25 122.1(4) . 2_676 ?
N4 C26 C24 122.6(4) . 2_676 ?
N4 C26 H26 118.7 . . ?
C24 C26 H26 118.7 2_676 . ?
C28 C27 C31 107.6(8) . . ?
C28 C27 C32 127.7(10) . . ?
C31 C27 C32 124.1(11) . . ?
C27 C28 C29 107.8(7) . . ?
C27 C28 C33 126.9(8) . . ?
C29 C28 C33 125.3(8) . . ?
C28 C29 C34 122.5(8) . . ?
C30 C29 C28 108.1(6) . . ?
C30 C29 C34 129.1(8) . . ?
C29 C30 C31 108.5(7) . . ?
C29 C30 C35 125.5(8) . . ?
C31 C30 C35 123.9(8) . . ?
C27 C31 C36 125.0(9) . . ?
C30 C31 C27 108.0(8) . . ?
C30 C31 C36 125.1(10) . . ?
C27 C32 H32A 109.5 . . ?
C27 C32 H32B 109.5 . . ?
C27 C32 H32C 109.5 . . ?
H32A C32 H32B 109.5 . . ?
H32A C32 H32C 109.5 . . ?
H32B C32 H32C 109.5 . . ?
C28 C33 H33A 109.5 . . ?
C28 C33 H33B 109.5 . . ?
C28 C33 H33C 109.5 . . ?
H33A C33 H33B 109.5 . . ?
H33A C33 H33C 109.5 . . ?
H33B C33 H33C 109.5 . . ?
C29 C34 H34A 109.5 . . ?
C29 C34 H34B 109.5 . . ?
C29 C34 H34C 109.5 . . ?
H34A C34 H34B 109.5 . . ?
H34A C34 H34C 109.5 . . ?
H34B C34 H34C 109.5 . . ?
C30 C35 H35A 109.5 . . ?
C30 C35 H35B 109.5 . . ?
C30 C35 H35C 109.5 . . ?
H35A C35 H35B 109.5 . . ?
H35A C35 H35C 109.5 . . ?
H35B C35 H35C 109.5 . . ?
C31 C36 H36A 109.5 . . ?
C31 C36 H36B 109.5 . . ?
C31 C36 H36C 109.5 . . ?
H36A C36 H36B 109.5 . . ?
H36A C36 H36C 109.5 . . ?
H36B C36 H36C 109.5 . . ?
C48 C47 C52 123.8(10) . . ?
C51 C47 C48 108.3(9) . . ?
C51 C47 C52 127.9(11) . . ?
C47 C48 C53 123.7(10) . . ?
C49 C48 C47 108.0(8) . . ?
C49 C48 C53 128.1(11) . . ?
C48 C49 C50 107.8(9) . . ?
C48 C49 C54 128.1(11) . . ?
C50 C49 C54 124.0(11) . . ?
C49 C50 C51 108.2(10) . . ?
C49 C50 C55 126.9(13) . . ?
C51 C50 C55 124.5(13) . . ?
C47 C51 C50 107.7(10) . . ?
C47 C51 C56 125.5(14) . . ?
C50 C51 C56 126.8(14) . . ?
C47 C52 H52A 109.5 . . ?
C47 C52 H52B 109.5 . . ?
C47 C52 H52C 109.5 . . ?
H52A C52 H52B 109.5 . . ?
H52A C52 H52C 109.5 . . ?
H52B C52 H52C 109.5 . . ?
C48 C53 H53A 109.5 . . ?
C48 C53 H53B 109.5 . . ?
C48 C53 H53C 109.5 . . ?
H53A C53 H53B 109.5 . . ?
H53A C53 H53C 109.5 . . ?
H53B C53 H53C 109.5 . . ?
C49 C54 H54A 109.5 . . ?
C49 C54 H54B 109.5 . . ?
C49 C54 H54C 109.5 . . ?
H54A C54 H54B 109.5 . . ?
H54A C54 H54C 109.5 . . ?
H54B C54 H54C 109.5 . . ?
C50 C55 H55A 109.5 . . ?
C50 C55 H55B 109.5 . . ?
C50 C55 H55C 109.5 . . ?
H55A C55 H55B 109.5 . . ?
H55A C55 H55C 109.5 . . ?
H55B C55 H55C 109.5 . . ?
C51 C56 H56A 109.5 . . ?
C51 C56 H56B 109.5 . . ?
C51 C56 H56C 109.5 . . ?
H56A C56 H56B 109.5 . . ?
H56A C56 H56C 109.5 . . ?
H56B C56 H56C 109.5 . . ?
C58 C57 C62 126.5(9) . . ?
C61 C57 C58 108.4(7) . . ?
C61 C57 C62 125.0(9) . . ?
C57 C58 C59 107.5(8) . . ?
C57 C58 C63 124.7(8) . . ?
C59 C58 C63 127.1(8) . . ?
C58 C59 C64 124.7(9) . . ?
C60 C59 C58 108.3(8) . . ?
C60 C59 C64 127.0(10) . . ?
C59 C60 C65 123.1(11) . . ?
C61 C60 C59 107.7(7) . . ?
C61 C60 C65 129.2(11) . . ?
C57 C61 C60 108.1(7) . . ?
C57 C61 C66 124.7(10) . . ?
C60 C61 C66 127.1(10) . . ?
C57 C62 H62A 109.5 . . ?
C57 C62 H62B 109.5 . . ?
C57 C62 H62C 109.5 . . ?
H62A C62 H62B 109.5 . . ?
H62A C62 H62C 109.5 . . ?
H62B C62 H62C 109.5 . . ?
C58 C63 H63A 109.5 . . ?
C58 C63 H63B 109.5 . . ?
C58 C63 H63C 109.5 . . ?
H63A C63 H63B 109.5 . . ?
H63A C63 H63C 109.5 . . ?
H63B C63 H63C 109.5 . . ?
C59 C64 H64A 109.5 . . ?
C59 C64 H64B 109.5 . . ?
C59 C64 H64C 109.5 . . ?
H64A C64 H64B 109.5 . . ?
H64A C64 H64C 109.5 . . ?
H64B C64 H64C 109.5 . . ?
C60 C65 H65A 109.5 . . ?
C60 C65 H65B 109.5 . . ?
C60 C65 H65C 109.5 . . ?
H65A C65 H65B 109.5 . . ?
H65A C65 H65C 109.5 . . ?
H65B C65 H65C 109.5 . . ?
C61 C66 H66A 109.5 . . ?
C61 C66 H66B 109.5 . . ?
C61 C66 H66C 109.5 . . ?
H66A C66 H66B 109.5 . . ?
H66A C66 H66C 109.5 . . ?
H66B C66 H66C 109.5 . . ?
N1 Dy1 C4 108.26(9) . . ?
N1 Dy1 C5 133.34(9) . . ?
N1 Dy1 C6 117.40(10) . . ?
N1 Dy1 C7 86.95(10) . . ?
N1 Dy1 C8 81.70(9) . . ?
N1 Dy1 C14 119.81(9) . . ?
N1 Dy1 C15 88.72(9) . . ?
N1 Dy1 C16 81.70(9) . . ?
N1 Dy1 C17 106.80(9) . . ?
N1 Dy1 C18 133.40(9) . . ?
N2 Dy1 N1 56.30(9) . . ?
N2 Dy1 C4 82.80(9) . . ?
N2 Dy1 C5 112.29(9) . . ?
N2 Dy1 C6 131.74(9) . . ?
N2 Dy1 C7 109.44(10) . . ?
N2 Dy1 C8 80.95(9) . . ?
N2 Dy1 C14 91.83(9) . . ?
N2 Dy1 C15 78.14(9) . . ?
N2 Dy1 C16 99.26(9) . . ?
N2 Dy1 C17 128.74(9) . . ?
N2 Dy1 C18 123.36(9) . . ?
C4 Dy1 C8 31.35(9) . . ?
C4 Dy1 C16 168.81(10) . . ?
C4 Dy1 C17 142.50(10) . . ?
C5 Dy1 C4 31.25(10) . . ?
C5 Dy1 C8 51.86(10) . . ?
C5 Dy1 C16 141.98(10) . . ?
C5 Dy1 C17 111.57(10) . . ?
C6 Dy1 C4 52.01(10) . . ?
C6 Dy1 C5 31.59(10) . . ?
C6 Dy1 C8 52.05(10) . . ?
C6 Dy1 C15 147.41(10) . . ?
C6 Dy1 C16 128.45(10) . . ?
C6 Dy1 C17 99.46(10) . . ?
C7 Dy1 C4 51.94(10) . . ?
C7 Dy1 C5 51.95(10) . . ?
C7 Dy1 C6 31.39(10) . . ?
C7 Dy1 C8 31.51(10) . . ?
C7 Dy1 C15 166.84(10) . . ?
C7 Dy1 C16 135.76(10) . . ?
C7 Dy1 C17 118.02(10) . . ?
C8 Dy1 C16 159.75(10) . . ?
C14 Dy1 C4 117.16(10) . . ?
C14 Dy1 C5 104.62(10) . . ?
C14 Dy1 C6 121.25(10) . . ?
C14 Dy1 C7 152.63(10) . . ?
C14 Dy1 C8 148.11(10) . . ?
C14 Dy1 C15 31.67(9) . . ?
C14 Dy1 C16 51.97(9) . . ?
C14 Dy1 C17 52.12(9) . . ?
C14 Dy1 C18 31.58(10) . . ?
C15 Dy1 C4 141.09(10) . . ?
C15 Dy1 C5 136.23(10) . . ?
C15 Dy1 C8 158.95(10) . . ?
C15 Dy1 C16 31.12(9) . . ?
C15 Dy1 C17 51.75(9) . . ?
C17 Dy1 C8 149.19(10) . . ?
C17 Dy1 C16 31.20(9) . . ?
C18 Dy1 C4 118.09(10) . . ?
C18 Dy1 C5 92.08(10) . . ?
C18 Dy1 C6 95.67(10) . . ?
C18 Dy1 C7 125.12(10) . . ?
C18 Dy1 C8 143.64(10) . . ?
C18 Dy1 C15 51.97(10) . . ?
C18 Dy1 C16 51.71(9) . . ?
C18 Dy1 C17 31.35(9) . . ?
C1 N1 Dy1 92.93(18) . . ?
C1 N1 C2 116.3(3) . . ?
C2 N1 Dy1 150.8(2) . . ?
C1 N2 Dy1 93.35(18) . . ?
C1 N2 C3 116.2(3) . . ?
C3 N2 Dy1 150.4(2) . . ?
N1 C1 Dy1 58.89(16) . . ?
N1 C1 C1 121.3(3) . 2_755 ?
N2 C1 Dy1 58.53(16) . . ?
N2 C1 N1 117.4(3) . . ?
N2 C1 C1 121.3(3) . 2_755 ?
C1 C1 Dy1 179.2(3) 2_755 . ?
N1 C2 H2 118.8 . . ?
N1 C2 C3 122.4(3) . 2_755 ?
C3 C2 H2 118.8 2_755 . ?
N2 C3 C2 122.5(3) . 2_755 ?
N2 C3 H3 118.8 . . ?
C2 C3 H3 118.8 2_755 . ?
C5 C4 Dy1 74.37(18) . . ?
C5 C4 C8 108.4(3) . . ?
C5 C4 C9 125.0(3) . . ?
C8 C4 Dy1 74.53(18) . . ?
C8 C4 C9 126.5(3) . . ?
C9 C4 Dy1 121.0(2) . . ?
C4 C5 Dy1 74.38(18) . . ?
C4 C5 C6 108.0(3) . . ?
C4 C5 C10 124.1(3) . . ?
C6 C5 Dy1 73.79(17) . . ?
C6 C5 C10 127.4(3) . . ?
C10 C5 Dy1 124.1(2) . . ?
C5 C6 Dy1 74.62(18) . . ?
C5 C6 C11 126.9(3) . . ?
C7 C6 Dy1 74.16(18) . . ?
C7 C6 C5 107.7(3) . . ?
C7 C6 C11 125.0(3) . . ?
C11 C6 Dy1 122.6(2) . . ?
C6 C7 Dy1 74.45(18) . . ?
C6 C7 C8 108.5(3) . . ?
C6 C7 C12 125.8(3) . . ?
C8 C7 Dy1 75.02(18) . . ?
C8 C7 C12 125.7(3) . . ?
C12 C7 Dy1 117.7(2) . . ?
C4 C8 Dy1 74.12(18) . . ?
C4 C8 C7 107.5(3) . . ?
C4 C8 C13 125.5(3) . . ?
C7 C8 Dy1 73.47(18) . . ?
C7 C8 C13 126.7(3) . . ?
C13 C8 Dy1 122.4(2) . . ?
C4 C9 H9A 109.5 . . ?
C4 C9 H9B 109.5 . . ?
C4 C9 H9C 109.5 . . ?
H9A C9 H9B 109.5 . . ?
H9A C9 H9C 109.5 . . ?
H9B C9 H9C 109.5 . . ?
C5 C10 H10A 109.5 . . ?
C5 C10 H10B 109.5 . . ?
C5 C10 H10C 109.5 . . ?
H10A C10 H10B 109.5 . . ?
H10A C10 H10C 109.5 . . ?
H10B C10 H10C 109.5 . . ?
C6 C11 H11A 109.5 . . ?
C6 C11 H11B 109.5 . . ?
C6 C11 H11C 109.5 . . ?
H11A C11 H11B 109.5 . . ?
H11A C11 H11C 109.5 . . ?
H11B C11 H11C 109.5 . . ?
C7 C12 H12A 109.5 . . ?
C7 C12 H12B 109.5 . . ?
C7 C12 H12C 109.5 . . ?
H12A C12 H12B 109.5 . . ?
H12A C12 H12C 109.5 . . ?
H12B C12 H12C 109.5 . . ?
C8 C13 H13A 109.5 . . ?
C8 C13 H13B 109.5 . . ?
C8 C13 H13C 109.5 . . ?
H13A C13 H13B 109.5 . . ?
H13A C13 H13C 109.5 . . ?
H13B C13 H13C 109.5 . . ?
C15 C14 Dy1 75.24(18) . . ?
C15 C14 C19 126.2(3) . . ?
C18 C14 Dy1 74.68(18) . . ?
C18 C14 C15 107.6(3) . . ?
C18 C14 C19 126.2(3) . . ?
C19 C14 Dy1 117.7(2) . . ?
C14 C15 Dy1 73.10(17) . . ?
C14 C15 C20 126.2(3) . . ?
C16 C15 Dy1 75.61(18) . . ?
C16 C15 C14 108.2(3) . . ?
C16 C15 C20 125.1(3) . . ?
C20 C15 Dy1 123.8(2) . . ?
C15 C16 Dy1 73.27(18) . . ?
C15 C16 C17 107.9(3) . . ?
C15 C16 C21 125.4(3) . . ?
C17 C16 Dy1 73.69(18) . . ?
C17 C16 C21 126.3(3) . . ?
C21 C16 Dy1 123.9(2) . . ?
C16 C17 Dy1 75.11(18) . . ?
C16 C17 C22 126.3(3) . . ?
C18 C17 Dy1 73.27(18) . . ?
C18 C17 C16 107.8(3) . . ?
C18 C17 C22 125.4(3) . . ?
C22 C17 Dy1 123.5(2) . . ?
C14 C18 Dy1 73.73(18) . . ?
C14 C18 C17 108.4(3) . . ?
C14 C18 C23 126.1(3) . . ?
C17 C18 Dy1 75.38(18) . . ?
C17 C18 C23 124.9(3) . . ?
C23 C18 Dy1 123.7(2) . . ?
C14 C19 H19A 109.5 . . ?
C14 C19 H19B 109.5 . . ?
C14 C19 H19C 109.5 . . ?
H19A C19 H19B 109.5 . . ?
H19A C19 H19C 109.5 . . ?
H19B C19 H19C 109.5 . . ?
C15 C20 H20A 109.5 . . ?
C15 C20 H20B 109.5 . . ?
C15 C20 H20C 109.5 . . ?
H20A C20 H20B 109.5 . . ?
H20A C20 H20C 109.5 . . ?
H20B C20 H20C 109.5 . . ?
C16 C21 H21A 109.5 . . ?
C16 C21 H21B 109.5 . . ?
C16 C21 H21C 109.5 . . ?
H21A C21 H21B 109.5 . . ?
H21A C21 H21C 109.5 . . ?
H21B C21 H21C 109.5 . . ?
C17 C22 H22A 109.5 . . ?
C17 C22 H22B 109.5 . . ?
C17 C22 H22C 109.5 . . ?
H22A C22 H22B 109.5 . . ?
H22A C22 H22C 109.5 . . ?
H22B C22 H22C 109.5 . . ?
C18 C23 H23A 109.5 . . ?
C18 C23 H23B 109.5 . . ?
C18 C23 H23C 109.5 . . ?
H23A C23 H23B 109.5 . . ?
H23A C23 H23C 109.5 . . ?
H23B C23 H23C 109.5 . . ?
C38 C37 C42 127.5(9) . . ?
C41 C37 C38 108.5(8) . . ?
C41 C37 C42 123.9(9) . . ?
C37 C38 C43 126.0(9) . . ?
C39 C38 C37 106.1(9) . . ?
C39 C38 C43 126.6(9) . . ?
C38 C39 C44 122.8(8) . . ?
C40 C39 C38 110.3(8) . . ?
C40 C39 C44 126.3(8) . . ?
C39 C40 C41 107.3(7) . . ?
C39 C40 C45 124.2(8) . . ?
C41 C40 C45 128.0(8) . . ?
C37 C41 C46 127.2(10) . . ?
C40 C41 C37 107.8(7) . . ?
C40 C41 C46 124.7(9) . . ?
C37 C42 H42A 109.5 . . ?
C37 C42 H42B 109.5 . . ?
C37 C42 H42C 109.5 . . ?
H42A C42 H42B 109.5 . . ?
H42A C42 H42C 109.5 . . ?
H42B C42 H42C 109.5 . . ?
C38 C43 H43A 109.5 . . ?
C38 C43 H43B 109.5 . . ?
C38 C43 H43C 109.5 . . ?
H43A C43 H43B 109.5 . . ?
H43A C43 H43C 109.5 . . ?
H43B C43 H43C 109.5 . . ?
C39 C44 H44A 109.5 . . ?
C39 C44 H44B 109.5 . . ?
C39 C44 H44C 109.5 . . ?
H44A C44 H44B 109.5 . . ?
H44A C44 H44C 109.5 . . ?
H44B C44 H44C 109.5 . . ?
C40 C45 H45A 109.5 . . ?
C40 C45 H45B 109.5 . . ?
C40 C45 H45C 109.5 . . ?
H45A C45 H45B 109.5 . . ?
H45A C45 H45C 109.5 . . ?
H45B C45 H45C 109.5 . . ?
C41 C46 H46A 109.5 . . ?
C41 C46 H46B 109.5 . . ?
C41 C46 H46C 109.5 . . ?
H46A C46 H46B 109.5 . . ?
H46A C46 H46C 109.5 . . ?
H46B C46 H46C 109.5 . . ?

loop_
_geom_torsion_atom_site_label_1
_geom_torsion_atom_site_label_2
_geom_torsion_atom_site_label_3
_geom_torsion_atom_site_label_4
_geom_torsion
_geom_torsion_site_symmetry_1
_geom_torsion_site_symmetry_2
_geom_torsion_site_symmetry_3
_geom_torsion_site_symmetry_4
_geom_torsion_publ_flag
F1 C68 C69 F2 1.8(5) . . . . ?
F1 C68 C69 C70 -177.6(3) . . . . ?
F2 C69 C70 F3 0.3(5) . . . . ?
F2 C69 C70 C71 179.4(3) . . . . ?
F3 C70 C71 F4 -1.3(5) . . . . ?
F3 C70 C71 C72 178.1(3) . . . . ?
F4 C71 C72 F5 0.6(4) . . . . ?
F4 C71 C72 C67 -178.8(3) . . . . ?
F6 C74 C75 F7 -1.3(4) . . . . ?
F6 C74 C75 C76 178.2(3) . . . . ?
F7 C75 C76 F8 0.5(5) . . . . ?
F7 C75 C76 C77 -178.3(3) . . . . ?
F8 C76 C77 F9 -2.0(5) . . . . ?
F8 C76 C77 C78 178.2(3) . . . . ?
F9 C77 C78 F10 1.9(5) . . . . ?
F9 C77 C78 C73 -178.2(3) . . . . ?
F11 C80 C81 F12 0.8(5) . . . . ?
F11 C80 C81 C82 178.7(3) . . . . ?
F12 C81 C82 F13 -0.7(5) . . . . ?
F12 C81 C82 C83 178.8(3) . . . . ?
F13 C82 C83 F14 0.6(5) . . . . ?
F13 C82 C83 C84 -179.3(3) . . . . ?
F14 C83 C84 F15 -3.5(5) . . . . ?
F14 C83 C84 C79 177.5(3) . . . . ?
F16 C86 C87 F17 -2.8(4) . . . . ?
F16 C86 C87 C88 178.8(3) . . . . ?
F17 C87 C88 F18 0.5(5) . . . . ?
F17 C87 C88 C89 -177.9(3) . . . . ?
F18 C88 C89 F19 0.3(5) . . . . ?
F18 C88 C89 C90 -178.4(3) . . . . ?
F19 C89 C90 F20 0.2(4) . . . . ?
F19 C89 C90 C85 -177.5(3) . . . . ?
C67 C68 C69 F2 -177.8(3) . . . . ?
C67 C68 C69 C70 2.8(5) . . . . ?
C68 C67 C72 F5 -179.7(3) . . . . ?
C68 C67 C72 C71 -0.4(4) . . . . ?
C68 C67 B1 C73 -164.0(3) . . . . ?
C68 C67 B1 C79 -52.2(4) . . . . ?
C68 C67 B1 C85 72.1(3) . . . . ?
C68 C69 C70 F3 179.7(3) . . . . ?
C68 C69 C70 C71 -1.2(5) . . . . ?
C69 C70 C71 F4 179.6(3) . . . . ?
C69 C70 C71 C72 -1.0(5) . . . . ?
C70 C71 C72 F5 -178.9(3) . . . . ?
C70 C71 C72 C67 1.8(5) . . . . ?
C72 C67 C68 F1 178.4(3) . . . . ?
C72 C67 C68 C69 -2.0(5) . . . . ?
C72 C67 B1 C73 22.5(4) . . . . ?
C72 C67 B1 C79 134.3(3) . . . . ?
C72 C67 B1 C85 -101.4(3) . . . . ?
C73 C74 C75 F7 -179.5(3) . . . . ?
C73 C74 C75 C76 0.0(5) . . . . ?
C74 C73 C78 F10 -179.6(3) . . . . ?
C74 C73 C78 C77 0.5(5) . . . . ?
C74 C73 B1 C67 55.1(4) . . . . ?
C74 C73 B1 C79 -65.1(3) . . . . ?
C74 C73 B1 C85 173.5(3) . . . . ?
C74 C75 C76 F8 -179.0(3) . . . . ?
C74 C75 C76 C77 2.2(5) . . . . ?
C75 C76 C77 F9 176.8(3) . . . . ?
C75 C76 C77 C78 -2.9(5) . . . . ?
C76 C77 C78 F10 -178.3(3) . . . . ?
C76 C77 C78 C73 1.6(5) . . . . ?
C78 C73 C74 F6 -179.5(3) . . . . ?
C78 C73 C74 C75 -1.4(5) . . . . ?
C78 C73 B1 C67 -136.3(3) . . . . ?
C78 C73 B1 C79 103.4(3) . . . . ?
C78 C73 B1 C85 -18.0(4) . . . . ?
C79 C80 C81 F12 -179.8(3) . . . . ?
C79 C80 C81 C82 -1.8(5) . . . . ?
C80 C79 C84 F15 -177.3(3) . . . . ?
C80 C79 C84 C83 1.6(5) . . . . ?
C80 C79 B1 C67 -21.2(4) . . . . ?
C80 C79 B1 C73 99.8(3) . . . . ?
C80 C79 B1 C85 -139.4(3) . . . . ?
C80 C81 C82 F13 -178.6(3) . . . . ?
C80 C81 C82 C83 0.8(5) . . . . ?
C81 C82 C83 F14 -178.9(3) . . . . ?
C81 C82 C83 C84 1.2(5) . . . . ?
C82 C83 C84 F15 176.4(3) . . . . ?
C82 C83 C84 C79 -2.6(5) . . . . ?
C84 C79 C80 F11 180.0(3) . . . . ?
C84 C79 C80 C81 0.6(5) . . . . ?
C84 C79 B1 C67 170.2(3) . . . . ?
C84 C79 B1 C73 -68.8(3) . . . . ?
C84 C79 B1 C85 52.0(4) . . . . ?
C85 C86 C87 F17 176.0(3) . . . . ?
C85 C86 C87 C88 -2.4(5) . . . . ?
C86 C85 C90 F20 179.6(3) . . . . ?
C86 C85 C90 C89 -2.8(5) . . . . ?
C86 C85 B1 C67 -107.6(3) . . . . ?
C86 C85 B1 C73 128.1(3) . . . . ?
C86 C85 B1 C79 16.0(4) . . . . ?
C86 C87 C88 F18 179.0(3) . . . . ?
C86 C87 C88 C89 0.5(5) . . . . ?
C87 C88 C89 F19 178.7(3) . . . . ?
C87 C88 C89 C90 0.1(5) . . . . ?
C88 C89 C90 F20 178.9(3) . . . . ?
C88 C89 C90 C85 1.2(5) . . . . ?
C90 C85 C86 F16 -177.9(3) . . . . ?
C90 C85 C86 C87 3.4(4) . . . . ?
C90 C85 B1 C67 69.5(3) . . . . ?
C90 C85 B1 C73 -54.9(4) . . . . ?
C90 C85 B1 C79 -167.0(3) . . . . ?
B1 C67 C68 F1 4.1(4) . . . . ?
B1 C67 C68 C69 -176.3(3) . . . . ?
B1 C67 C72 F5 -5.7(5) . . . . ?
B1 C67 C72 C71 173.5(3) . . . . ?
B1 C73 C74 F6 -9.4(4) . . . . ?
B1 C73 C74 C75 168.7(3) . . . . ?
B1 C73 C78 F10 11.4(5) . . . . ?
B1 C73 C78 C77 -168.5(3) . . . . ?
B1 C79 C80 F11 10.8(5) . . . . ?
B1 C79 C80 C81 -168.6(3) . . . . ?
B1 C79 C84 F15 -7.3(4) . . . . ?
B1 C79 C84 C83 171.7(3) . . . . ?
B1 C85 C86 F16 -0.7(5) . . . . ?
B1 C85 C86 C87 -179.4(3) . . . . ?
B1 C85 C90 F20 2.1(4) . . . . ?
B1 C85 C90 C89 179.7(3) . . . . ?
C24 N3 C25 N4 -179.7(4) . . . . ?
C24 N3 C25 C25 0.8(7) . . . 2_676 ?
C25 N3 C24 C26 -0.3(6) . . . 2_676 ?
C25 N4 C26 C24 -0.8(6) . . . 2_676 ?
C26 N4 C25 N3 -179.2(4) . . . . ?
C26 N4 C25 C25 0.3(7) . . . 2_676 ?
C27 C28 C29 C30 0.3(8) . . . . ?
C27 C28 C29 C34 -173.6(7) . . . . ?
C28 C27 C31 C30 1.4(9) . . . . ?
C28 C27 C31 C36 166.3(12) . . . . ?
C28 C29 C30 C31 0.6(8) . . . . ?
C28 C29 C30 C35 -163.4(9) . . . . ?
C29 C30 C31 C27 -1.2(8) . . . . ?
C29 C30 C31 C36 -166.1(11) . . . . ?
C31 C27 C28 C29 -1.1(8) . . . . ?
C31 C27 C28 C33 177.5(9) . . . . ?
C32 C27 C28 C29 170.2(13) . . . . ?
C32 C27 C28 C33 -11.3(18) . . . . ?
C32 C27 C31 C30 -170.2(12) . . . . ?
C32 C27 C31 C36 -5.3(19) . . . . ?
C33 C28 C29 C30 -178.3(8) . . . . ?
C33 C28 C29 C34 7.8(12) . . . . ?
C34 C29 C30 C31 173.9(8) . . . . ?
C34 C29 C30 C35 10.0(13) . . . . ?
C35 C30 C31 C27 163.0(9) . . . . ?
C35 C30 C31 C36 -1.8(15) . . . . ?
C47 C48 C49 C50 -0.3(9) . . . . ?
C47 C48 C49 C54 -178.2(11) . . . . ?
C48 C47 C51 C50 0.1(10) . . . . ?
C48 C47 C51 C56 178.8(16) . . . . ?
C48 C49 C50 C51 0.3(10) . . . . ?
C48 C49 C50 C55 173.4(17) . . . . ?
C49 C50 C51 C47 -0.3(11) . . . . ?
C49 C50 C51 C56 -178.9(17) . . . . ?
C51 C47 C48 C49 0.1(9) . . . . ?
C51 C47 C48 C53 -175.8(9) . . . . ?
C52 C47 C48 C49 176.9(11) . . . . ?
C52 C47 C48 C53 0.9(15) . . . . ?
C52 C47 C51 C50 -176.5(12) . . . . ?
C52 C47 C51 C56 2(2) . . . . ?
C53 C48 C49 C50 175.4(10) . . . . ?
C53 C48 C49 C54 -2.5(16) . . . . ?
C54 C49 C50 C51 178.4(11) . . . . ?
C54 C49 C50 C55 -9(2) . . . . ?
C55 C50 C51 C47 -173.5(16) . . . . ?
C55 C50 C51 C56 8(2) . . . . ?
C57 C58 C59 C60 1.3(8) . . . . ?
C57 C58 C59 C64 178.3(7) . . . . ?
C58 C57 C61 C60 -0.9(7) . . . . ?
C58 C57 C61 C66 174.9(7) . . . . ?
C58 C59 C60 C61 -1.9(8) . . . . ?
C58 C59 C60 C65 -180.0(7) . . . . ?
C59 C60 C61 C57 1.8(7) . . . . ?
C59 C60 C61 C66 -173.9(7) . . . . ?
C61 C57 C58 C59 -0.2(7) . . . . ?
C61 C57 C58 C63 -171.3(7) . . . . ?
C62 C57 C58 C59 175.5(7) . . . . ?
C62 C57 C58 C63 4.4(12) . . . . ?
C62 C57 C61 C60 -176.8(7) . . . . ?
C62 C57 C61 C66 -0.9(11) . . . . ?
C63 C58 C59 C60 172.1(7) . . . . ?
C63 C58 C59 C64 -10.9(13) . . . . ?
C64 C59 C60 C61 -178.8(7) . . . . ?
C64 C59 C60 C65 3.2(12) . . . . ?
C65 C60 C61 C57 179.7(7) . . . . ?
C65 C60 C61 C66 4.0(12) . . . . ?
Dy1 N1 C1 N2 -1.4(3) . . . . ?
Dy1 N1 C1 C1 179.1(3) . . . 2_755 ?
Dy1 N1 C2 C3 -178.4(3) . . . 2_755 ?
Dy1 N2 C1 N1 1.4(3) . . . . ?
Dy1 N2 C1 C1 -179.1(3) . . . 2_755 ?
Dy1 N2 C3 C2 177.4(3) . . . 2_755 ?
Dy1 C4 C5 C6 -66.7(2) . . . . ?
Dy1 C4 C5 C10 120.9(3) . . . . ?
Dy1 C4 C8 C7 66.4(2) . . . . ?
Dy1 C4 C8 C13 -118.7(3) . . . . ?
Dy1 C5 C6 C7 -67.3(2) . . . . ?
Dy1 C5 C6 C11 119.5(3) . . . . ?
Dy1 C6 C7 C8 -67.9(2) . . . . ?
Dy1 C6 C7 C12 113.2(3) . . . . ?
Dy1 C7 C8 C4 -66.9(2) . . . . ?
Dy1 C7 C8 C13 118.4(3) . . . . ?
Dy1 C14 C15 C16 -68.1(2) . . . . ?
Dy1 C14 C15 C20 119.8(3) . . . . ?
Dy1 C14 C18 C17 68.0(2) . . . . ?
Dy1 C14 C18 C23 -120.2(3) . . . . ?
Dy1 C15 C16 C17 -66.1(2) . . . . ?
Dy1 C15 C16 C21 120.1(3) . . . . ?
Dy1 C16 C17 C18 -66.5(2) . . . . ?
Dy1 C16 C17 C22 120.9(3) . . . . ?
Dy1 C17 C18 C14 -66.9(2) . . . . ?
Dy1 C17 C18 C23 121.2(3) . . . . ?
C1 N1 C2 C3 -0.5(5) . . . 2_755 ?
C1 N2 C3 C2 1.5(4) . . . 2_755 ?
C2 N1 C1 Dy1 -179.0(3) . . . . ?
C2 N1 C1 N2 179.6(3) . . . . ?
C2 N1 C1 C1 0.2(5) . . . 2_755 ?
C3 N2 C1 Dy1 178.0(3) . . . . ?
C3 N2 C1 N1 179.4(3) . . . . ?
C3 N2 C1 C1 -1.2(5) . . . 2_755 ?
C4 C5 C6 Dy1 67.1(2) . . . . ?
C4 C5 C6 C7 -0.2(4) . . . . ?
C4 C5 C6 C11 -173.4(3) . . . . ?
C5 C4 C8 Dy1 -67.3(2) . . . . ?
C5 C4 C8 C7 -0.8(4) . . . . ?
C5 C4 C8 C13 174.0(3) . . . . ?
C5 C6 C7 Dy1 67.7(2) . . . . ?
C5 C6 C7 C8 -0.3(4) . . . . ?
C5 C6 C7 C12 -179.1(3) . . . . ?
C6 C7 C8 Dy1 67.6(2) . . . . ?
C6 C7 C8 C4 0.7(4) . . . . ?
C6 C7 C8 C13 -174.1(3) . . . . ?
C8 C4 C5 Dy1 67.4(2) . . . . ?
C8 C4 C5 C6 0.7(4) . . . . ?
C8 C4 C5 C10 -171.7(3) . . . . ?
C9 C4 C5 Dy1 -117.1(3) . . . . ?
C9 C4 C5 C6 176.2(3) . . . . ?
C9 C4 C5 C10 3.7(5) . . . . ?
C9 C4 C8 Dy1 117.3(3) . . . . ?
C9 C4 C8 C7 -176.2(3) . . . . ?
C9 C4 C8 C13 -1.4(5) . . . . ?
C10 C5 C6 Dy1 -120.8(3) . . . . ?
C10 C5 C6 C7 171.8(3) . . . . ?
C10 C5 C6 C11 -1.3(5) . . . . ?
C11 C6 C7 Dy1 -119.1(3) . . . . ?
C11 C6 C7 C8 173.0(3) . . . . ?
C11 C6 C7 C12 -5.8(5) . . . . ?
C12 C7 C8 Dy1 -113.6(3) . . . . ?
C12 C7 C8 C4 179.5(3) . . . . ?
C12 C7 C8 C13 4.8(5) . . . . ?
C14 C15 C16 Dy1 66.4(2) . . . . ?
C14 C15 C16 C17 0.3(4) . . . . ?
C14 C15 C16 C21 -173.5(3) . . . . ?
C15 C14 C18 Dy1 -68.7(2) . . . . ?
C15 C14 C18 C17 -0.6(4) . . . . ?
C15 C14 C18 C23 171.2(3) . . . . ?
C15 C16 C17 Dy1 65.8(2) . . . . ?
C15 C16 C17 C18 -0.7(4) . . . . ?
C15 C16 C17 C22 -173.3(3) . . . . ?
C16 C17 C18 Dy1 67.8(2) . . . . ?
C16 C17 C18 C14 0.8(4) . . . . ?
C16 C17 C18 C23 -171.1(3) . . . . ?
C18 C14 C15 Dy1 68.3(2) . . . . ?
C18 C14 C15 C16 0.2(4) . . . . ?
C18 C14 C15 C20 -171.9(3) . . . . ?
C19 C14 C15 Dy1 -113.8(3) . . . . ?
C19 C14 C15 C16 178.1(3) . . . . ?
C19 C14 C15 C20 6.0(5) . . . . ?
C19 C14 C18 Dy1 113.4(3) . . . . ?
C19 C14 C18 C17 -178.6(3) . . . . ?
C19 C14 C18 C23 -6.7(5) . . . . ?
C20 C15 C16 Dy1 -121.4(3) . . . . ?
C20 C15 C16 C17 172.5(3) . . . . ?
C20 C15 C16 C21 -1.3(5) . . . . ?
C21 C16 C17 Dy1 -120.4(3) . . . . ?
C21 C16 C17 C18 173.1(3) . . . . ?
C21 C16 C17 C22 0.5(5) . . . . ?
C22 C17 C18 Dy1 -119.5(3) . . . . ?
C22 C17 C18 C14 173.5(3) . . . . ?
C22 C17 C18 C23 1.6(5) . . . . ?
C37 C38 C39 C40 2.1(8) . . . . ?
C37 C38 C39 C44 -170.2(6) . . . . ?
C38 C37 C41 C40 1.7(8) . . . . ?
C38 C37 C41 C46 176.7(7) . . . . ?
C38 C39 C40 C41 -1.1(7) . . . . ?
C38 C39 C40 C45 -172.7(6) . . . . ?
C39 C40 C41 C37 -0.4(7) . . . . ?
C39 C40 C41 C46 -175.5(6) . . . . ?
C41 C37 C38 C39 -2.3(8) . . . . ?
C41 C37 C38 C43 -169.6(7) . . . . ?
C42 C37 C38 C39 172.7(7) . . . . ?
C42 C37 C38 C43 5.4(13) . . . . ?
C42 C37 C41 C40 -173.5(7) . . . . ?
C42 C37 C41 C46 1.4(12) . . . . ?
C43 C38 C39 C40 169.3(7) . . . . ?
C43 C38 C39 C44 -3.0(12) . . . . ?
C44 C39 C40 C41 170.9(6) . . . . ?
C44 C39 C40 C45 -0.7(11) . . . . ?
C45 C40 C41 C37 170.8(6) . . . . ?
C45 C40 C41 C46 -4.3(11) . . . . ?

_shelx_res_file                  
;
TITL fb796+fb797_dy(tan)barf_102424_corr_a.res in P-1
REM Old TITL FB796+FB797_Dy(TAN)BArF_102424_CORR in P-1
REM SHELXT solution in P-1: R1 0.111, Rweak 0.014, Alpha 0.063
REM <I/s> 0.000 for 0 systematic absences, Orientation as input
REM Formula found by SHELXT: C84 B5 N2 F20
CELL 1.54184 10.567 12.6463 25.5268 77.5 78.954 83.572
ZERR 2 0.0001 0.0001 0.0002 0.001 0.001 0.001
LATT 1
SFAC C H B Dy F N
UNIT 140 128 2 4 40 8
SADI C30 C31 C27 C31 C28 C27 C29 C28 C30 C29
SADI C35 C30 C36 C31 C32 C27 C33 C28 C34 C29
SADI C38 C39 C59 C60 C40 C39 C61 C60 C41 C40 C41 C37 C57 C61 C57 C58 C37 =
 C38 C58 C59
SADI C31 C27 C50 C51
SADI C31 C30 C50 C49
SADI C31 C36 C50 C55
SADI C27 C28 C51 C47
SADI C27 C32 C51 C56
SADI C28 C29 C47 C48
SADI C28 C33 C47 C52
SADI C29 C30 C48 C49
SADI C29 C34 C48 C53
SADI C30 C35 C49 C54
SADI 0.04 C31 C28 C50 C47
SADI 0.04 C31 C29 C50 C48
SADI 0.04 C31 C32 C50 C56
SADI 0.04 C31 C35 C50 C54
SADI 0.04 C27 C29 C51 C48
SADI 0.04 C27 C30 C51 C49
SADI 0.04 C27 C36 C51 C55
SADI 0.04 C27 C33 C51 C52
SADI 0.04 C28 C30 C47 C49
SADI 0.04 C28 C32 C47 C56
SADI 0.04 C28 C34 C47 C53
SADI 0.04 C29 C33 C48 C52
SADI 0.04 C29 C35 C48 C54
SADI 0.04 C30 C36 C49 C55
SADI 0.04 C30 C34 C49 C53
SADI 0.01 Dy2 C47 Dy2 C28 Dy2 C51 Dy2 C27 Dy2 C48 Dy2 C29 Dy2 C50 Dy2 C31 =
 DY2 C49 DY2 C30
SADI 0.01 Dy2 C39 Dy2 C60 Dy2 C40 Dy2 C61 Dy2 C41 Dy2 C57 Dy2 C37 Dy2 C58 =
 DY2 C59 DY2 C38
SIMU 0.01 0.02 2 C48 C28 C47 C27 C51 C31 C50 C30 C49 C29
SIMU 0.01 0.02 2 C34 C53 C33 C52 C32 C56 C36 C55 C35 C54
SIMU 0.01 0.02 2 C60 C40 C61 C41 C57 C37 C58 C38 C59 C39
SIMU 0.01 0.02 2 C43 C64 C63 C42 C62 C46 C66 C45 C65 C44

L.S. 40
PLAN  21
SIZE 0.04 0.125 0.217
TEMP -173
CONN 22 Dy2
CONF
BOND
list 4
MORE -1
BOND $H
fmap 2 53
acta
OMIT 6 -12 10
REM <olex2.extras>
REM <HklSrc "%.\\FB796+FB797_Dy(TAN)BArF_102424_CORR.hkl">
REM </olex2.extras>

WGHT    0.051500    5.655900
FVAR       0.26269   0.51140   0.57479
F1    5    0.216946    0.595764    0.156023    11.00000    0.01878    0.03104 =
         0.02987   -0.00831   -0.00681    0.00241
F2    5    0.168711    0.561266    0.062559    11.00000    0.02470    0.03789 =
         0.03187   -0.00099   -0.01728   -0.00164
F3    5    0.338771    0.434001    0.003418    11.00000    0.03975    0.03431 =
         0.02011   -0.00227   -0.00835   -0.01631
F4    5    0.562143    0.345896    0.039992    11.00000    0.03674    0.02459 =
         0.02755   -0.00861   -0.00220   -0.00253
F5    5    0.618060    0.388060    0.129673    11.00000    0.02145    0.02550 =
         0.02929   -0.00646   -0.00588    0.00272
F6    5    0.657846    0.610445    0.132402    11.00000    0.02172    0.02581 =
         0.02460    0.00059   -0.00732   -0.00155
F7    5    0.897650    0.614969    0.150434    11.00000    0.02093    0.03171 =
         0.03165   -0.00599   -0.00359   -0.00514
F8    5    0.966473    0.508840    0.246321    11.00000    0.01894    0.03517 =
         0.03612   -0.01455   -0.01312    0.00181
F9    5    0.793768    0.385766    0.321813    11.00000    0.03202    0.03338 =
         0.03363    0.00061   -0.02121   -0.00178
F10   5    0.555015    0.381971    0.306328    11.00000    0.03120    0.02769 =
         0.03000    0.00660   -0.01480   -0.00880
F11   5    0.424142    0.725715    0.118305    11.00000    0.03124    0.02128 =
         0.02440   -0.00108   -0.00768   -0.00087
F12   5    0.419358    0.924024    0.133649    11.00000    0.05636    0.01922 =
         0.03824    0.00257   -0.01456   -0.00268
F13   5    0.401779    0.964845    0.236369    11.00000    0.04685    0.01665 =
         0.04765   -0.00790   -0.01796    0.00174
F14   5    0.388537    0.796554    0.322936    11.00000    0.04715    0.02587 =
         0.03379   -0.01041   -0.01791   -0.00093
F15   5    0.406680    0.592270    0.308320    11.00000    0.04325    0.02001 =
         0.02507   -0.00294   -0.01724   -0.00162
F16   5    0.180180    0.568137    0.278976    11.00000    0.02293    0.02190 =
         0.03117   -0.00813   -0.00654    0.00321
F17   5    0.039175    0.423403    0.349821    11.00000    0.02347    0.04111 =
         0.02216   -0.00776   -0.00218   -0.00144
F18   5    0.109055    0.206593    0.360589    11.00000    0.03730    0.03342 =
         0.02830    0.00300   -0.00220   -0.01410
F19   5    0.332138    0.139019    0.299740    11.00000    0.04300    0.01789 =
         0.03540   -0.00185   -0.01053   -0.00372
F20   5    0.480675    0.283297    0.230058    11.00000    0.02408    0.01993 =
         0.03005   -0.00692   -0.00531    0.00092
C67   1    0.421037    0.495859    0.147733    11.00000    0.01906    0.01692 =
         0.02244   -0.00159   -0.00707   -0.00347
C68   1    0.307616    0.534875    0.127466    11.00000    0.02001    0.02101 =
         0.02378   -0.00100   -0.00423   -0.00169
C69   1    0.279078    0.517374    0.080018    11.00000    0.02120    0.02863 =
         0.02497    0.00378   -0.00926   -0.00630
C70   1    0.364687    0.452814    0.050032    11.00000    0.03355    0.02699 =
         0.01755   -0.00009   -0.00738   -0.01193
C71   1    0.477117    0.409786    0.068308    11.00000    0.02747    0.01896 =
         0.02199   -0.00320    0.00062   -0.01013
C72   1    0.504100    0.432723    0.115734    11.00000    0.01992    0.01683 =
         0.02409    0.00000   -0.00632   -0.00460
C73   1    0.591758    0.496268    0.218041    11.00000    0.02021    0.01742 =
         0.02317   -0.00446   -0.00732   -0.00033
C74   1    0.687320    0.553159    0.180181    11.00000    0.02346    0.01762 =
         0.02081   -0.00174   -0.00652    0.00044
C75   1    0.811044    0.557789    0.188625    11.00000    0.01934    0.01926 =
         0.02756   -0.00950   -0.00337   -0.00093
C76   1    0.846969    0.503658    0.237214    11.00000    0.01720    0.02527 =
         0.03324   -0.01400   -0.01089    0.00255
C77   1    0.758855    0.443178    0.275395    11.00000    0.02844    0.02081 =
         0.02751   -0.00469   -0.01541    0.00291
C78   1    0.634503    0.441880    0.265351    11.00000    0.02117    0.02002 =
         0.02683   -0.00322   -0.00803   -0.00182
C79   1    0.413076    0.645806    0.212745    11.00000    0.01628    0.02062 =
         0.02738   -0.00327   -0.00854    0.00145
C80   1    0.417132    0.735673    0.170362    11.00000    0.01972    0.02417 =
         0.02687   -0.00343   -0.00702    0.00172
C81   1    0.415598    0.841570    0.177171    11.00000    0.02971    0.01870 =
         0.03196    0.00105   -0.01229    0.00247
C82   1    0.406128    0.862879    0.228457    11.00000    0.02886    0.01669 =
         0.04163   -0.00782   -0.01302    0.00078
C83   1    0.399980    0.776917    0.272423    11.00000    0.02944    0.02390 =
         0.03179   -0.00680   -0.01444    0.00121
C84   1    0.405966    0.672666    0.263511    11.00000    0.02377    0.01959 =
         0.02847   -0.00182   -0.01203   -0.00093
C85   1    0.341108    0.434167    0.251278    11.00000    0.02072    0.02183 =
         0.01819   -0.00477   -0.00722   -0.00055
C86   1    0.224878    0.463301    0.282100    11.00000    0.02253    0.02136 =
         0.02261   -0.00644   -0.00961   -0.00074
C87   1    0.147470    0.388978    0.318735    11.00000    0.02036    0.03123 =
         0.01818   -0.00593   -0.00671   -0.00059
C88   1    0.182542    0.279615    0.324480    11.00000    0.03019    0.02743 =
         0.01907   -0.00003   -0.00702   -0.01025
C89   1    0.295564    0.245402    0.293769    11.00000    0.03012    0.01723 =
         0.02534   -0.00375   -0.01113   -0.00342
C90   1    0.370175    0.321921    0.258217    11.00000    0.02158    0.02361 =
         0.01992   -0.00526   -0.00693   -0.00112
B1    3    0.439920    0.516353    0.207290    11.00000    0.01946    0.01572 =
         0.02206   -0.00346   -0.00807    0.00022
DY2   4    0.693846    0.795436    0.436910    11.00000    0.05097    0.02083 =
         0.01919   -0.00463   -0.00343    0.00247
N3    6    0.505819    0.926397    0.445211    11.00000    0.05832    0.02491 =
         0.02005   -0.00592   -0.01332    0.00601
N4    6    0.651056    0.914661    0.503351    11.00000    0.05486    0.02656 =
         0.02660   -0.00975   -0.01274    0.00940
C24   1    0.394002    0.973456    0.429261    11.00000    0.05605    0.03093 =
         0.02403   -0.00863   -0.01554    0.00625
AFIX  43
H24   2    0.366910    0.952273    0.399883    11.00000   -1.20000
AFIX   0
C25   1    0.539210    0.960671    0.487226    11.00000    0.05313    0.02335 =
         0.01982   -0.00428   -0.01245    0.00765
C26   1    0.682021    0.948960    0.545885    11.00000    0.05841    0.03098 =
         0.02867   -0.00903   -0.01694    0.00974
AFIX  43
H26   2    0.759006    0.918372    0.559056    11.00000   -1.20000
AFIX   0
PART 1
C27   1    0.804425    0.964227    0.373585    31.00000    0.04065    0.02789 =
         0.03213   -0.00559   -0.00869   -0.00645
C28   1    0.763127    0.906467    0.338687    31.00000    0.03983    0.02558 =
         0.02401   -0.00304   -0.00576   -0.01141
C29   1    0.840383    0.806138    0.340451    31.00000    0.05185    0.02671 =
         0.01714   -0.00112   -0.00330   -0.01158
C30   1    0.927664    0.802052    0.376259    31.00000    0.05645    0.03312 =
         0.01356   -0.00060   -0.00584    0.00193
C31   1    0.905419    0.898135    0.397459    31.00000    0.04574    0.03887 =
         0.02092   -0.01017   -0.00816    0.00254
C32   1    0.766399    1.080473    0.379065    31.00000    0.04906    0.02265 =
         0.03069   -0.00238   -0.00265   -0.00476
AFIX 137
H32A  2    0.677558    1.099980    0.372525    31.00000   -1.50000
H32B  2    0.825024    1.128463    0.352345    31.00000   -1.50000
H32C  2    0.771919    1.088465    0.415883    31.00000   -1.50000
AFIX   0
C33   1    0.655544    0.941804    0.306492    31.00000    0.04052    0.03974 =
         0.02756    0.00234   -0.00826   -0.01662
AFIX 137
H33A  2    0.594158    0.885273    0.315445    31.00000   -1.50000
H33B  2    0.691289    0.953769    0.267487    31.00000   -1.50000
H33C  2    0.610941    1.009441    0.315524    31.00000   -1.50000
AFIX   0
C34   1    0.832760    0.728465    0.303742    31.00000    0.05821    0.04278 =
         0.03191   -0.01472    0.01303   -0.02079
AFIX 137
H34A  2    0.743112    0.710165    0.308183    31.00000   -1.50000
H34B  2    0.887770    0.662113    0.313561    31.00000   -1.50000
H34C  2    0.862468    0.762866    0.265731    31.00000   -1.50000
AFIX   0
C35   1    1.049689    0.724865    0.379442    31.00000    0.02968    0.03873 =
         0.06068   -0.01336    0.00109   -0.00473
AFIX 137
H35A  2    1.124114    0.760891    0.356319    31.00000   -1.50000
H35B  2    1.038695    0.659119    0.366825    31.00000   -1.50000
H35C  2    1.064331    0.705199    0.417218    31.00000   -1.50000
AFIX   0
C36   1    0.996135    0.937289    0.427641    31.00000    0.03829    0.04721 =
         0.04018   -0.00168   -0.01823   -0.01321
AFIX 137
H36A  2    1.060907    0.979932    0.401315    31.00000   -1.50000
H36B  2    1.039545    0.874551    0.448834    31.00000   -1.50000
H36C  2    0.946419    0.982619    0.452225    31.00000   -1.50000
AFIX   0
PART 0
PART 2
C47   1    0.738429    0.925900    0.341840   -31.00000    0.04234    0.02465 =
         0.02245    0.00105   -0.00190   -0.00897
C48   1    0.804408    0.824453    0.334287   -31.00000    0.04906    0.02660 =
         0.01616    0.00270   -0.00476   -0.00955
C49   1    0.907495    0.804067    0.364434   -31.00000    0.05797    0.03298 =
         0.00739   -0.00203   -0.00121    0.00638
C50   1    0.905426    0.893334    0.390403   -31.00000    0.04847    0.03906 =
         0.02070   -0.01019   -0.00738    0.00228
C51   1    0.800519    0.968604    0.376532   -31.00000    0.04022    0.02865 =
         0.02800   -0.00743   -0.00903   -0.00649
C52   1    0.627060    0.978095    0.314005   -31.00000    0.04473    0.03337 =
         0.02400    0.00756   -0.00955   -0.01259
AFIX 137
H52A  2    0.559523    0.927044    0.321434   -31.00000   -1.50000
H52B  2    0.657361    0.997434    0.274630   -31.00000   -1.50000
H52C  2    0.591840    1.043766    0.327842   -31.00000   -1.50000
AFIX   0
C53   1    0.771769    0.757753    0.296765   -31.00000    0.06293    0.03632 =
         0.02484   -0.01136    0.01205   -0.01213
AFIX 137
H53A  2    0.820651    0.686809    0.302006   -31.00000   -1.50000
H53B  2    0.794559    0.795727    0.258858   -31.00000   -1.50000
H53C  2    0.678957    0.747522    0.305127   -31.00000   -1.50000
AFIX   0
C54   1    1.007039    0.708841    0.368198   -31.00000    0.03284    0.03535 =
         0.05727   -0.01253    0.01147   -0.00386
AFIX 137
H54A  2    0.975399    0.648341    0.357270   -31.00000   -1.50000
H54B  2    1.022563    0.686333    0.405791   -31.00000   -1.50000
H54C  2    1.087891    0.729921    0.343983   -31.00000   -1.50000
AFIX   0
C55   1    0.988426    0.902761    0.431428   -31.00000    0.04476    0.05568 =
         0.04870   -0.00396   -0.00425   -0.00941
AFIX 137
H55A  2    1.066630    0.938603    0.412286   -31.00000   -1.50000
H55B  2    1.012723    0.830079    0.451140   -31.00000   -1.50000
H55C  2    0.939446    0.945678    0.457315   -31.00000   -1.50000
AFIX   0
C56   1    0.762766    1.075747    0.393993   -31.00000    0.04526    0.03213 =
         0.03783   -0.00397    0.00260   -0.01397
AFIX 137
H56A  2    0.679000    1.104981    0.383845   -31.00000   -1.50000
H56B  2    0.828397    1.126870    0.375928   -31.00000   -1.50000
H56C  2    0.756322    1.065141    0.433571   -31.00000   -1.50000
AFIX   0
C57   1    0.728403    0.619520    0.509213   -21.00000    0.03222    0.02324 =
         0.02157   -0.00659   -0.00573    0.00093
C58   1    0.726089    0.583873    0.459941   -21.00000    0.02825    0.02540 =
         0.01578   -0.01169   -0.00278   -0.00424
C59   1    0.598073    0.609199    0.447803   -21.00000    0.02229    0.03736 =
         0.01960   -0.00080   -0.00246   -0.00923
C60   1    0.522718    0.662550    0.488747   -21.00000    0.03043    0.03401 =
         0.02511   -0.00247   -0.00072    0.00293
C61   1    0.603128    0.666884    0.527257   -21.00000    0.03436    0.02540 =
         0.02124   -0.00653    0.00333   -0.00180
C62   1    0.839897    0.603014    0.539667   -21.00000    0.07949    0.04393 =
         0.06051    0.00690   -0.05279   -0.01142
AFIX 137
H62A  2    0.921055    0.611653    0.513626   -21.00000   -1.50000
H62B  2    0.841484    0.529804    0.562324   -21.00000   -1.50000
H62C  2    0.829806    0.656830    0.562898   -21.00000   -1.50000
AFIX   0
C63   1    0.833616    0.516426    0.432262   -21.00000    0.04034    0.02465 =
         0.05774   -0.01097    0.00622   -0.00028
AFIX 137
H63A  2    0.831133    0.530642    0.393164   -21.00000   -1.50000
H63B  2    0.823064    0.439296    0.447715   -21.00000   -1.50000
H63C  2    0.916838    0.535313    0.437838   -21.00000   -1.50000
AFIX   0
C64   1    0.555788    0.588074    0.399038   -21.00000    0.07463    0.03885 =
         0.03732    0.01542   -0.03516   -0.02810
AFIX 137
H64A  2    0.522945    0.656519    0.378029   -21.00000   -1.50000
H64B  2    0.487192    0.537576    0.410553   -21.00000   -1.50000
H64C  2    0.629318    0.556185    0.376346   -21.00000   -1.50000
AFIX   0
C65   1    0.385448    0.700326    0.489061   -21.00000    0.03657    0.02746 =
         0.10961    0.01888    0.00469   -0.00208
AFIX 137
H65A  2    0.357852    0.747235    0.515730   -21.00000   -1.50000
H65B  2    0.332886    0.637570    0.498893   -21.00000   -1.50000
H65C  2    0.374378    0.741278    0.452770   -21.00000   -1.50000
AFIX   0
C66   1    0.563435    0.705776    0.579562   -21.00000    0.11557    0.03873 =
         0.02632   -0.00285    0.02269   -0.02007
AFIX 137
H66A  2    0.630272    0.749126    0.584210   -21.00000   -1.50000
H66B  2    0.552366    0.643236    0.609920   -21.00000   -1.50000
H66C  2    0.481584    0.750524    0.578928   -21.00000   -1.50000
AFIX   0

PART 0
DY1   4    1.023153    0.112489    0.114283    11.00000    0.01999    0.01869 =
         0.01628   -0.00454   -0.00288   -0.00430
N1    6    1.096941   -0.015784    0.053656    11.00000    0.02211    0.01881 =
         0.02025   -0.00394   -0.00601   -0.00147
N2    6    0.919740    0.102543    0.038172    11.00000    0.02081    0.01901 =
         0.02015   -0.00586   -0.00406    0.00004
C1    1    1.004328    0.022148    0.023182    11.00000    0.01778    0.01813 =
         0.01816   -0.00396   -0.00369   -0.00187
C2    1    1.180846   -0.097495    0.037829    11.00000    0.01933    0.02166 =
         0.02289   -0.00380   -0.00703    0.00068
AFIX  43
H2    2    1.247904   -0.126024    0.058100    11.00000   -1.20000
AFIX   0
C3    1    0.827921    0.140180    0.006373    11.00000    0.01906    0.01867 =
         0.02504   -0.00436   -0.00625    0.00110
AFIX  43
H3    2    0.767736    0.198094    0.015097    11.00000   -1.20000
AFIX   0
C4    1    0.796289    0.058827    0.171711    11.00000    0.02137    0.01838 =
         0.02211   -0.00499   -0.00296   -0.00115
C5    1    0.856943    0.103657    0.206086    11.00000    0.02018    0.02001 =
         0.02038   -0.00393   -0.00227   -0.00303
C6    1    0.966344    0.031928    0.218991    11.00000    0.01895    0.02626 =
         0.01848   -0.00282   -0.00231   -0.00267
C7    1    0.971799   -0.056770    0.192612    11.00000    0.02438    0.02132 =
         0.02137   -0.00108   -0.00255   -0.00064
C8    1    0.866153   -0.041109    0.163548    11.00000    0.02303    0.01986 =
         0.02129   -0.00580   -0.00543   -0.00027
C9    1    0.673014    0.105609    0.151516    11.00000    0.02051    0.02925 =
         0.02940   -0.00661   -0.00714   -0.00050
AFIX 137
H9A   2    0.678269    0.183647    0.137004    11.00000   -1.50000
H9B   2    0.599900    0.093997    0.181698    11.00000   -1.50000
H9C   2    0.660609    0.069644    0.122697    11.00000   -1.50000
AFIX   0
C10   1    0.801874    0.201059    0.229834    11.00000    0.02723    0.02126 =
         0.02777   -0.01124    0.00029   -0.00387
AFIX 137
H10A  2    0.863211    0.219882    0.250091    11.00000   -1.50000
H10B  2    0.720210    0.184468    0.254506    11.00000   -1.50000
H10C  2    0.786229    0.262450    0.200418    11.00000   -1.50000
AFIX   0
C11   1    1.051662    0.040169    0.258611    11.00000    0.02418    0.04004 =
         0.02116   -0.00296   -0.00707   -0.00400
AFIX 137
H11A  2    1.141516    0.019240    0.244083    11.00000   -1.50000
H11B  2    1.024062   -0.008463    0.293511    11.00000   -1.50000
H11C  2    1.044992    0.115097    0.264051    11.00000   -1.50000
AFIX   0
C12   1    1.070550   -0.152480    0.195657    11.00000    0.03425    0.02828 =
         0.03381   -0.00037   -0.00873    0.00771
AFIX 137
H12A  2    1.044466   -0.207774    0.179066    11.00000   -1.50000
H12B  2    1.076500   -0.183220    0.233869    11.00000   -1.50000
H12C  2    1.154952   -0.128735    0.176019    11.00000   -1.50000
AFIX   0
C13   1    0.827245   -0.119512    0.134048    11.00000    0.03356    0.02143 =
         0.03194   -0.00895   -0.00309   -0.01070
AFIX 137
H13A  2    0.789199   -0.079128    0.102771    11.00000   -1.50000
H13B  2    0.763576   -0.165837    0.158810    11.00000   -1.50000
H13C  2    0.903554   -0.164768    0.121299    11.00000   -1.50000
AFIX   0
C14   1    1.053212    0.318309    0.078186    11.00000    0.01896    0.01967 =
         0.02104   -0.00507   -0.00304   -0.00311
C15   1    1.129918    0.266240    0.037275    11.00000    0.02016    0.02103 =
         0.02018   -0.00495   -0.00302   -0.00300
C16   1    1.235559    0.205475    0.059201    11.00000    0.02447    0.01815 =
         0.02010   -0.00418   -0.00341   -0.00273
C17   1    1.224292    0.219182    0.113892    11.00000    0.02156    0.01729 =
         0.02087   -0.00206   -0.00439   -0.00060
C18   1    1.112513    0.289497    0.125180    11.00000    0.02125    0.01835 =
         0.02287   -0.00463   -0.00235   -0.00371
C19   1    0.933708    0.393586    0.071932    11.00000    0.02282    0.02622 =
         0.03376   -0.00314   -0.00705    0.00150
AFIX 137
H19A  2    0.895400    0.379668    0.042244    11.00000   -1.50000
H19B  2    0.956873    0.469054    0.063541    11.00000   -1.50000
H19C  2    0.871098    0.381012    0.105942    11.00000   -1.50000
AFIX   0
C20   1    1.113538    0.284296   -0.021217    11.00000    0.03330    0.02739 =
         0.01937   -0.00002   -0.00464   -0.00770
AFIX 137
H20A  2    1.171359    0.338767   -0.043341    11.00000   -1.50000
H20B  2    1.023761    0.310012   -0.024301    11.00000   -1.50000
H20C  2    1.134803    0.215894   -0.034190    11.00000   -1.50000
AFIX   0
C21   1    1.346820    0.147393    0.027900    11.00000    0.02090    0.02615 =
         0.03042   -0.00972    0.00442   -0.00153
AFIX 137
H21A  2    1.315835    0.118283    0.000448    11.00000   -1.50000
H21B  2    1.384516    0.087670    0.052994    11.00000   -1.50000
H21C  2    1.412626    0.198372    0.009859    11.00000   -1.50000
AFIX   0
C22   1    1.321868    0.178903    0.150785    11.00000    0.02560    0.02504 =
         0.02952   -0.00386   -0.01291   -0.00137
AFIX 137
H22A  2    1.277006    0.158589    0.188440    11.00000   -1.50000
H22B  2    1.378985    0.236439    0.148206    11.00000   -1.50000
H22C  2    1.373272    0.115400    0.139780    11.00000   -1.50000
AFIX   0
C23   1    1.075648    0.337329    0.175609    11.00000    0.02911    0.02396 =
         0.02578   -0.00914   -0.00014   -0.00779
AFIX 137
H23A  2    1.098694    0.283995    0.207001    11.00000   -1.50000
H23B  2    0.982283    0.356488    0.181853    11.00000   -1.50000
H23C  2    1.121972    0.402638    0.170797    11.00000   -1.50000
AFIX   0

PART 1
C37   1    0.720777    0.587856    0.480721    21.00000    0.02988    0.02803 =
         0.02581   -0.00977   -0.00536    0.00068
C38   1    0.636444    0.594427    0.443193    21.00000    0.02344    0.03343 =
         0.02089   -0.00303    0.00454   -0.01593
C39   1    0.519515    0.644848    0.465267    21.00000    0.03425    0.02654 =
         0.01239    0.00585   -0.00027    0.00207
C40   1    0.530291    0.672772    0.513714    21.00000    0.03141    0.02331 =
         0.01993   -0.00683   -0.00711   -0.00131
C41   1    0.656069    0.637919    0.523642    21.00000    0.02833    0.03433 =
         0.02140   -0.00329   -0.00425   -0.00829
C42   1    0.852826    0.530059    0.479491    21.00000    0.04009    0.03278 =
         0.08020    0.01505   -0.00377    0.00439
AFIX 137
H42A  2    0.892463    0.527751    0.441724    21.00000   -1.50000
H42B  2    0.845709    0.455823    0.500705    21.00000   -1.50000
H42C  2    0.906635    0.568816    0.495238    21.00000   -1.50000
AFIX   0
C43   1    0.658376    0.535789    0.395906    21.00000    0.09515    0.02431 =
         0.03724   -0.01271    0.00627   -0.02078
AFIX 137
H43A  2    0.749389    0.537070    0.378412    21.00000   -1.50000
H43B  2    0.603628    0.572088    0.369368    21.00000   -1.50000
H43C  2    0.636276    0.460339    0.409397    21.00000   -1.50000
AFIX   0
C44   1    0.393356    0.651912    0.441424    21.00000    0.04845    0.03979 =
         0.04327    0.00969   -0.01884   -0.01425
AFIX 137
H44A  2    0.415363    0.647232    0.402874    21.00000   -1.50000
H44B  2    0.343986    0.721142    0.444927    21.00000   -1.50000
H44C  2    0.341182    0.591815    0.461441    21.00000   -1.50000
AFIX   0
C45   1    0.417418    0.717016    0.551740    21.00000    0.05774    0.03359 =
         0.03881   -0.00403    0.01837   -0.00711
AFIX 137
H45A  2    0.363790    0.657791    0.571659    21.00000   -1.50000
H45B  2    0.365265    0.772765    0.530357    21.00000   -1.50000
H45C  2    0.450577    0.748958    0.577671    21.00000   -1.50000
AFIX   0
C46   1    0.705292    0.645218    0.573825    21.00000    0.07941    0.05178 =
         0.03003    0.01125   -0.03128   -0.03034
AFIX 137
H46A  2    0.717020    0.572204    0.595849    21.00000   -1.50000
H46B  2    0.642816    0.689862    0.595062    21.00000   -1.50000
H46C  2    0.788291    0.678370    0.563441    21.00000   -1.50000
AFIX   0
HKLF 4

REM  fb796+fb797_dy(tan)barf_102424_corr_a.res in P-1
REM R1 =  0.0383 for   13227 Fo > 4sig(Fo)  and  0.0410 for all   14063 data
REM   1086 parameters refined using    624 restraints

END

WGHT      0.0515      5.6558

REM Highest difference peak  1.483,  deepest hole -2.017,  1-sigma level  0.095
Q1    1   1.0363  0.1210  0.0798  11.00000  0.05    1.48
Q2    1   0.7142  0.8068  0.4002  11.00000  0.05    1.14
Q3    1   0.9977  0.0947  0.1546  11.00000  0.05    1.11
Q4    1   0.6755  0.7753  0.4767  11.00000  0.05    1.00
Q5    1   0.9465  0.0404  0.1327  11.00000  0.05    0.65
Q6    1   1.0860  0.1828  0.0735  11.00000  0.05    0.58
Q7    1   0.4944  0.6360  0.4591  11.00000  0.05    0.53
Q8    1   1.0000  0.0000  0.0000  10.50000  0.05    0.53
Q9    1   0.7806  0.7574  0.4658  11.00000  0.05    0.51
Q10   1   1.1012  0.1828  0.1156  11.00000  0.05    0.50
Q11   1   1.0652  0.2028  0.1180  11.00000  0.05    0.46
Q12   1   0.5430  0.6865  0.4820  11.00000  0.05    0.45
Q13   1   0.9727  0.1554  0.1413  11.00000  0.05    0.45
Q14   1   1.0267  0.1982  0.1364  11.00000  0.05    0.44
Q15   1   0.9856  0.2154  0.1048  11.00000  0.05    0.42
Q16   1   1.0413  0.1452  0.1798  11.00000  0.05    0.42
Q17   1   0.7105  0.8709  0.3975  11.00000  0.05    0.42
Q18   1   1.2821  0.1663  0.0448  11.00000  0.05    0.42
Q19   1   1.0276  0.1960  0.0835  11.00000  0.05    0.39
Q20   1   1.1454  0.1445  0.1149  11.00000  0.05    0.38
Q21   1   0.7716  0.8731  0.4196  11.00000  0.05    0.38
;
_shelx_res_checksum              34506
_olex2_submission_special_instructions 'No special instructions were received'
_oxdiff_exptl_absorpt_empirical_details 
;
Empirical correction (ABSPACK) includes:
- Absorption correction using spherical harmonics
- Frame scaling
;
_oxdiff_exptl_absorpt_empirical_full_max 1.354
_oxdiff_exptl_absorpt_empirical_full_min 0.668
